# Supplementary material for: Exploring the Osteoinductive Potential of Bacterial Pyomelanin Derived from Pseudomonas aeruginosa in a Human Osteoblast Model
Source: Int J Mol Sci. 2024 Dec 14;25(24):13406. doi: 10.3390/ijms252413406 (PMC11678243; doi:10.3390/ijms252413406)
Supplement: Supplementary file 1 [file ijms-25-13406-s001.zip]

Archive with 1 entries (1 files):
- ijms-3274619-Supplementary Table S1.xlsx
