# Supplementary material for: Exploring the Osteoinductive Potential of Bacterial Pyomelanin Derived from Pseudomonas aeruginosa in a Human Osteoblast Model
Source: Int J Mol Sci. 2024 Dec 14;25(24):13406. doi: 10.3390/ijms252413406 (PMC11678243; doi:10.3390/ijms252413406)
Supplement: Supplementary file 1 [file ijms-25-13406-s001.zip › ijms-3274619-Supplementary Table S1.xlsx]

## Sheet: hFOB_33vs39
	Log2 Fold Change	False Discovery Rate	Log 2 Average Expression	Signifficance	Raw read counts						CPM counts
gene_id	39 relative to 33	FDR	AveExpr	P value	33_1	33_2	33_3	39_1	39_2	39_3	33_1 CPM	33_2 CPM	33_3 CPM	39_1 CPM	39_2 CPM	39_3 CPM
CSF3	-7.95944059078716	0.0000476072383582865	1.94278751303565	0.00000277970381907916	317	380	418	2	0	0	28.345	43.153	47.958	0.346	0.000	0.000
GBP5	-7.7496942931763	0.00000642292549149836	1.78208824596081	1.94500977139641e-7	535	363	266	0	1	1	47.838	41.222	30.519	0.000	0.215	0.179
IL6	-7.3244305229229	0.00000157704160829061	5.71622014986984	3.02987780555103e-8	5860	4773	5070	19	24	15	523.985	542.023	581.689	3.290	5.158	2.685
INHBE	-6.93134032654054	0.0000106197870086946	1.8323527692359	3.86966495901941e-7	401	266	251	3	0	1	35.856	30.207	28.798	0.519	0.000	0.179
CCL5	-6.60444654918179	0.000017165972897614	2.95804761113992	7.26768611703475e-7	616	834	771	5	4	3	55.081	94.709	88.458	0.866	0.860	0.537
ELF3	-6.57970311130418	0.00000282489789739193	0.290905316342391	6.55196440571565e-8	100	73	74	0	0	0	8.942	8.290	8.490	0.000	0.000	0.000
CCDC194	-5.98738118939809	0.000034784724101618	-0.352362457424664	0.00000185581975371149	58	40	69	0	0	0	5.186	4.542	7.916	0.000	0.000	0.000
HSD11B1	-5.7242726335447	0.0000116663800038644	0.744191269404163	4.3598398099257e-7	129	88	66	0	1	1	11.535	9.993	7.572	0.000	0.215	0.179
ST6GALNAC3	-5.60669121988087	0.0000816891846242734	0.92043120995347	0.00000557733644555728	185	97	102	1	1	1	16.542	11.015	11.703	0.173	0.215	0.179
LINC00473	-5.4293065181633	8.37196231701206e-7	-0.849929726101955	1.25980281104149e-8	48	30	33	0	0	0	4.292	3.407	3.786	0.000	0.000	0.000
ISG20	-5.34828671012573	0.00000131637956106645	3.56030648168954	2.30828899527881e-8	553	552	578	16	2	10	49.448	62.685	66.315	2.771	0.430	1.790
TNFAIP6	-5.10554016965582	1.72456809411371e-8	3.91767510401247	2.46642620100829e-11	955	685	676	14	13	11	85.393	77.789	77.559	2.424	2.794	1.969
STEAP1B-AS1	-5.0247720872996	0.0000142472561071618	-0.312758504905712	5.65212622582342e-7	55	37	30	0	0	1	4.918	4.202	3.442	0.000	0.000	0.179
LOC107986196	-4.98241631211011	0.0000251945088979607	-0.213778601305072	0.00000119387710490164	67	45	31	0	0	2	5.991	5.110	3.557	0.000	0.000	0.358
TNC	-4.94730481163461	0.00000222117981587229	3.68405719572027	4.68212882465307e-8	1067	469	459	14	9	11	95.408	53.260	52.662	2.424	1.934	1.969
OASL	-4.94228671151875	8.79083739926929e-8	5.9982205274663	3.99149426293672e-10	3638	3255	2770	69	41	75	325.300	369.638	317.807	11.948	8.811	13.423
MEIOB	-4.93516678015114	0.0000040663403006319	-0.569223086490046	1.0518577074138e-7	29	26	23	0	0	0	2.593	2.953	2.639	0.000	0.000	0.000
RSAD2	-4.89545916871846	6.82475086112678e-9	6.44528918998953	2.27279038475245e-12	5323	3854	3561	95	50	109	475.968	437.661	408.559	16.450	10.745	19.508
KLHDC7B	-4.83538626650805	0.00008086256537328	-0.322243153730861	0.00000551587080055268	57	23	30	1	0	0	5.097	2.612	3.442	0.173	0.000	0.000
LINC01537	-4.83497657985056	2.02967048495952e-7	2.52076114797314	1.67257160768339e-9	379	226	215	5	5	5	33.889	25.665	24.667	0.866	1.075	0.895
PRG2	-4.82061555795993	0.0000175736477846625	0.466959088045953	7.49940460834933e-7	71	66	81	1	1	1	6.349	7.495	9.293	0.173	0.215	0.179
EHF	-4.79761644151489	0.000379108128662502	-0.248088628326951	0.0000424793463406187	72	26	31	0	2	0	6.438	2.953	3.557	0.000	0.430	0.000
CXCL11	-4.7881848611515	1.87909587914445e-7	3.13643623779765	1.44887382796861e-9	531	471	392	6	13	11	47.481	53.487	44.975	1.039	2.794	1.969
IL1B	-4.73904017888102	6.82475086112678e-9	4.5965901486698	1.96481136605464e-12	1306	1014	914	27	15	28	116.779	115.150	104.865	4.675	3.224	5.011
HCG26	-4.68566959395756	0.000580682261866678	0.19889908479101	0.0000739844518445979	46	48	35	0	0	3	4.113	5.451	4.016	0.000	0.000	0.537
GBP1P1	-4.66721498442813	0.0000342984769648713	0.549693301709944	0.00000181494863183096	69	59	56	0	4	1	6.170	6.700	6.425	0.000	0.860	0.179
CD38	-4.64193111472361	0.000374705332996306	-1.04169691516398	0.0000417996124484127	47	15	11	0	0	0	4.203	1.703	1.262	0.000	0.000	0.000
TPTEP2-CSNK1E	-4.62850074043704	0.00401115798451642	-1.23627075216869	0.000892920382077402	19	20	25	0	0	0	1.699	2.271	2.868	0.000	0.000	0.000
CXCL8	-4.5998341232944	1.2813973188748e-8	8.68442267803275	1.08836071723301e-11	23061	15582	15150	457	282	576	2062.051	1769.495	1738.184	79.135	60.603	103.088
CMPK2	-4.56952106507837	1.3024834925718e-8	5.50873530544846	1.45782258837784e-11	2621	1734	1708	57	42	47	234.363	196.913	195.962	9.870	9.026	8.412
CXCL2	-4.5472817314733	1.48113654912579e-7	4.1440905042612	9.66010230973533e-10	747	721	647	13	18	22	66.795	81.877	74.231	2.251	3.868	3.937
S100P	-4.50583582039469	0.000239975961473902	-1.23516596467659	0.00002320374456485	15	23	22	0	0	0	1.341	2.612	2.524	0.000	0.000	0.000
FUT1	-4.47333238690049	0.0000223221137429079	1.13136638015443	0.00000101602955228259	82	66	67	4	0	2	7.332	7.495	7.687	0.693	0.000	0.358
IFNB1	-4.46610042576835	0.0000114849373890474	-0.911226927437743	4.2706084806929e-7	21	16	19	0	0	0	1.878	1.817	2.180	0.000	0.000	0.000
TNFRSF9	-4.44194759252246	4.24458814055961e-7	2.11052998187502	4.85638737633981e-9	218	153	153	3	5	5	19.493	17.375	17.554	0.519	1.075	0.895
TNFSF10	-4.42153213686106	5.96144656210171e-7	1.93023912012059	7.73830152303858e-9	206	161	155	6	3	4	18.420	18.283	17.783	1.039	0.645	0.716
CXCL1	-4.40311445541652	1.85479958282483e-8	7.57537786552459	3.41849370972309e-11	7904	7134	7292	212	165	244	706.754	810.138	836.623	36.710	35.459	43.669
NEURL3	-4.37658292160864	0.0000595278113531756	-1.2555750651171	0.00000367505713555754	21	19	13	0	0	0	1.878	2.158	1.492	0.000	0.000	0.000
HCP5	-4.35262465878193	2.40920977817435e-8	4.37482122877503	5.99231383702113e-11	1186	781	673	25	18	30	106.049	88.691	77.214	4.329	3.868	5.369
HSH2D	-4.35183404394327	0.000332634615492819	-0.588149819430753	0.000035577310575678	32	33	25	2	0	0	2.861	3.747	2.868	0.346	0.000	0.000
RARRES1	-4.33252341840203	9.98071530589814e-7	2.18174387022381	1.61575860603065e-8	252	171	203	8	4	5	22.533	19.419	23.291	1.385	0.860	0.895
CCT6B	-4.2541699782733	0.00000629888497866454	1.62263519681354	1.8480205327528e-7	133	103	102	2	7	2	11.892	11.697	11.703	0.346	1.504	0.358
GBP4	-4.22377587643536	2.14626305755626e-8	3.97020200728865	5.07138391911068e-11	833	488	493	15	20	20	74.485	55.417	56.563	2.597	4.298	3.579
LMO2	-4.1016373119711	0.00000492596188251226	0.350154108014737	1.34773238919624e-7	47	42	42	1	1	1	4.203	4.770	4.819	0.173	0.215	0.179
BORCS8-MEF2B	-4.09426297610291	0.000929317338777517	0.554919299384153	0.000135970880372062	39	49	23	6	0	0	3.487	5.564	2.639	1.039	0.000	0.000
ST7-AS1	-4.0906816086426	0.000132537817683724	0.503731544977243	0.0000104006172066198	52	50	52	3	3	0	4.650	5.678	5.966	0.519	0.645	0.000
CXCL3	-4.05776717174617	5.79167428751226e-8	2.9336283028379	2.16080373865648e-10	325	246	239	9	7	11	29.061	27.936	27.421	1.558	1.504	1.969
CFI	-4.05618577550127	5.68173526486578e-7	2.43671458611478	7.10128583657519e-9	260	220	174	6	9	7	23.248	24.983	19.963	1.039	1.934	1.253
NUTM2A	-4.05300655940957	0.00356161402370819	0.200874944822898	0.000767822150242278	33	19	43	0	0	4	2.951	2.158	4.933	0.000	0.000	0.716
CFB	-4.03030451232606	3.45300141145334e-8	6.74216431408633	9.44733628304607e-11	4381	3728	3497	201	75	162	391.737	423.352	401.216	34.806	16.118	28.994
BATF2	-4.01143274288659	0.0000155002093601994	2.09938824185665	6.33232032685673e-7	156	137	138	3	2	14	13.949	15.558	15.833	0.519	0.430	2.506
TNFAIP2	-3.98065119953806	0.0000783760398703735	1.14486816542536	0.00000530372782405519	93	62	63	5	0	5	8.316	7.041	7.228	0.866	0.000	0.895
MGAT3	-3.96499470159181	0.000411439033958087	-0.0648216816745949	0.0000473556555065551	31	25	29	0	0	4	2.772	2.839	3.327	0.000	0.000	0.716
ASS1	-3.9610927382584	5.14349033179292e-8	5.01402212769026	1.88699122979594e-10	1047	994	983	49	22	45	93.620	112.879	112.781	8.485	4.728	8.054
BST2	-3.92597540953387	3.3865123431292e-7	7.31979393225366	3.41136052472908e-9	4683	5502	5225	316	94	239	418.741	624.808	599.473	54.719	20.201	42.774
VCAM1	-3.91684379094395	1.05615244404528e-7	2.70473594130548	5.58220107846341e-10	328	221	198	12	5	11	29.329	25.097	22.717	2.078	1.075	1.969
AQP5	-3.90394128029961	0.000126616900911521	-1.44228285737847	0.00000984680294886279	14	17	8	0	0	0	1.252	1.931	0.918	0.000	0.000	0.000
HLA-B	-3.88746718270643	2.02967048495952e-7	10.7578606498918	1.66343614031782e-9	52981	55919	54002	3229	1061	2872	4737.414	6350.172	6195.736	559.142	228.013	514.009
SNHG26	-3.87369537890768	0.0000331663657540336	0.757069146140194	0.00000172410656450517	61	51	53	1	5	1	5.454	5.792	6.081	0.173	1.075	0.179
CCDC170	-3.84343001358339	0.0000685121861358365	-1.09914048672496	0.00000447318713111729	13	10	13	0	0	0	1.162	1.136	1.492	0.000	0.000	0.000
IL11	-3.81353042885725	0.00000232442995507197	3.54050536127271	4.91422823482447e-8	344	363	348	10	22	14	30.760	41.222	39.927	1.732	4.728	2.506
TIMM23B-AGAP6	-3.81318046513517	0.0308763174472905	1.42419309264343	0.0116224645536849	93	63	54	1	50	0	8.316	7.154	6.196	0.173	10.745	0.000
TNFRSF8	-3.80936338340945	0.000388120627721848	-1.39421405891827	0.0000438844016588083	13	10	12	0	0	0	1.162	1.136	1.377	0.000	0.000	0.000
RARRES2	-3.78700505584089	0.0000465433043732296	2.00967079600111	0.00000269732369579965	124	104	148	11	2	4	11.088	11.810	16.980	1.905	0.430	0.716
MMP3	-3.77802301928999	0.00038287347750094	0.360224412668708	0.0000431155246707003	48	26	40	0	1	5	4.292	2.953	4.589	0.000	0.215	0.895
FAM131C	-3.75760449961984	0.00184034001111058	-1.58477301518221	0.00032980101430299	8	13	15	0	0	0	0.715	1.476	1.721	0.000	0.000	0.000
PI3	-3.73878810056373	0.000250610286379077	-1.0770512192886	0.0000245124972313324	17	9	8	0	0	0	1.520	1.022	0.918	0.000	0.000	0.000
VLDLR-AS1	-3.72239612449511	0.000123762360010574	-0.714517653723283	0.00000953498097581776	20	14	14	0	0	1	1.788	1.590	1.606	0.000	0.000	0.179
CHI3L1	-3.71467758344945	0.00000194835035467577	1.81948815811059	3.93740744478065e-8	133	110	103	6	2	7	11.892	12.492	11.817	1.039	0.430	1.253
EFNA1	-3.67566419134443	0.00000365611303687482	1.8174579565058	9.13914588250018e-8	125	124	109	5	2	10	11.177	14.081	12.506	0.866	0.430	1.790
SMOC1	-3.65876096427734	0.00047722653742038	0.266988879970601	0.0000572422578462823	34	28	29	0	2	2	3.040	3.180	3.327	0.000	0.430	0.358
TNFRSF13C	-3.6493894579239	0.000234924006385933	0.376959528757189	0.0000224377113424196	39	23	31	1	0	3	3.487	2.612	3.557	0.173	0.000	0.537
EMID1	-3.63513197623421	0.00031593623964497	0.254156476083929	0.0000329648681833267	33	28	37	2	0	2	2.951	3.180	4.245	0.346	0.000	0.358
CLCNKB	-3.63092204366611	0.00104884951149144	0.0998336283232422	0.000159916614984269	42	36	29	0	4	2	3.756	4.088	3.327	0.000	0.860	0.358
DRC1	-3.62501724305134	0.000170848779819658	-1.52443927063885	0.0000148836674870875	10	12	9	0	0	0	0.894	1.363	1.033	0.000	0.000	0.000
LOC107985145	-3.61565775091221	0.00034661885797028	-1.53473563779868	0.0000376103660712684	15	7	9	0	0	0	1.341	0.795	1.033	0.000	0.000	0.000
SERPINB4	-3.60604509694607	0.000581418124933716	-1.10027123949644	0.0000741303019253471	21	14	10	1	0	0	1.878	1.590	1.147	0.173	0.000	0.000
PRRX2	-3.60496511018182	0.000149806186824287	1.82638629918436	0.000012277363153489	97	123	95	5	1	12	8.673	13.968	10.900	0.866	0.215	2.148
HLA-F	-3.60100412483586	1.0085047826118e-7	5.45981981622746	5.26765338511327e-10	1389	1352	1215	87	30	87	124.201	153.533	139.399	15.065	6.447	15.571
MX2	-3.5927722146551	1.97178944085584e-8	5.64678615330042	4.11528543435873e-11	2064	1455	1255	83	66	77	184.557	165.230	143.988	14.372	14.184	13.781
LOC124906830	-3.58798467411338	0.000551174091147861	0.702729918655308	0.0000691623750737709	58	50	37	3	2	1	5.186	5.678	4.245	0.519	0.430	0.179
BDKRB2	-3.58574075399176	4.05287133933719e-7	2.89659659940961	4.58663464593564e-9	254	204	177	13	6	11	22.712	23.166	20.307	2.251	1.289	1.969
COL15A1	-3.5659843345575	0.000322317988982556	-0.550738576755075	0.0000339514160761379	22	12	10	1	0	0	1.967	1.363	1.147	0.173	0.000	0.000
RTP4	-3.55479844290899	3.3865123431292e-7	3.91412001457182	3.38736938982108e-9	462	497	435	29	13	28	41.311	56.439	49.908	5.022	2.794	5.011
RAMP2	-3.54298044985566	0.000928642471307769	0.734606890217506	0.000135641161864317	51	50	48	4	0	5	4.560	5.678	5.507	0.693	0.000	0.895
IFIT1	-3.53019033688924	1.2813973188748e-8	8.38461948792154	1.19644454728741e-11	13277	10412	9290	592	535	526	1187.192	1182.389	1065.857	102.512	114.974	94.140
CXCL10	-3.51369196544391	0.00000282489789739193	1.68942630369528	6.53078795980863e-8	146	93	82	6	3	6	13.055	10.561	9.408	1.039	0.645	1.074
ISG15	-3.51348189385182	0.0000098718700649142	7.72854139286214	3.49278327753773e-7	4269	6263	6516	476	103	434	381.722	711.227	747.591	82.425	22.135	77.674
MILR1	-3.512160521357	0.00000724058586960725	1.31899833938275	2.29616888042513e-7	82	82	92	4	5	3	7.332	9.312	10.555	0.693	1.075	0.537
HOXA10-HOXA9	-3.49855162577882	0.0051942000412422	-2.01345273241462	0.00124283557758363	59	29	24	21	0	0	5.276	3.293	2.754	3.636	0.000	0.000
CCL8	-3.49564629289999	0.00010724808782636	-1.84090967039819	0.00000793694969742521	12	9	7	0	0	0	1.073	1.022	0.803	0.000	0.000	0.000
SPNS3	-3.49412887474538	0.000236714178898848	-1.71009139693164	0.0000227117260316455	11	7	10	0	0	0	0.984	0.795	1.147	0.000	0.000	0.000
PAPPA2	-3.49186993353273	0.0015138803149367	-0.654823327406119	0.000257459436721296	26	9	9	1	0	0	2.325	1.022	1.033	0.173	0.000	0.000
CSAG3	-3.48428025924877	0.0019643881917892	-1.54234239671929	0.000358993713199132	7	15	8	0	0	0	0.626	1.703	0.918	0.000	0.000	0.000
CHRFAM7A	-3.46407488628979	0.00272840163813503	-0.589772269388865	0.000547987644022892	36	32	15	1	4	0	3.219	3.634	1.721	0.173	0.860	0.000
TMEM225B	-3.46175324557167	0.000139133534034595	0.637572805597303	0.0000111258378789012	52	63	46	5	1	2	4.650	7.154	5.278	0.866	0.215	0.358
PRSS3	-3.45473447696148	0.0000605594499611714	0.699418098411076	0.00000375813524818114	45	42	33	2	1	2	4.024	4.770	3.786	0.346	0.215	0.358
SLC16A6	-3.44172926410838	0.0000688680562711528	1.08924759734291	0.00000450070433658634	84	55	44	1	5	4	7.511	6.246	5.048	0.173	1.075	0.716
MMP1	-3.42790336126621	0.000409938938627354	-0.250705825618659	0.0000470810359187118	29	21	20	2	0	1	2.593	2.385	2.295	0.346	0.000	0.179
CDCP1	-3.40720324405697	1.85838545452934e-7	3.78448502769937	1.3866823438846e-9	454	267	261	20	10	23	40.595	30.321	29.945	3.463	2.149	4.116
SLX1A	-3.40550647735675	0.00385601792219878	2.28849272371189	0.000850951847151066	123	114	124	28	0	13	10.998	12.946	14.227	4.849	0.000	2.327
GFRA3	-3.40264822614582	0.000795449570396701	-1.23222370226835	0.000111586508569516	18	15	7	0	0	1	1.610	1.703	0.803	0.000	0.000	0.179
LGALS9	-3.3738878589616	0.001925571116837	0.660035697635502	0.000349744635759288	47	56	56	4	1	3	4.203	6.359	6.425	0.693	0.215	0.537
HLA-A	-3.33737377632157	1.89890142399533e-7	9.91198143829166	1.47595248103107e-9	23549	26387	26087	2109	826	1784	2105.686	2996.513	2993.003	365.200	177.511	319.287
FAM209B	-3.3268533680583	0.00012549487614965	-1.83647513292079	0.00000972308268141177	12	7	6	0	0	0	1.073	0.795	0.688	0.000	0.000	0.000
NR4A3	-3.32261864707076	0.000551174091147861	-0.511479217663999	0.0000691611027595454	17	20	15	0	1	1	1.520	2.271	1.721	0.000	0.215	0.179
LOC124906300	-3.32213650711616	0.00399704671962605	0.637996118127847	0.000889530544058055	50	37	48	0	5	7	4.471	4.202	5.507	0.000	1.075	1.253
SLC6A16	-3.31773459922241	0.00170373963843085	-1.47332183828483	0.000299859932916723	7	9	9	0	0	0	0.626	1.022	1.033	0.000	0.000	0.000
ACVRL1	-3.29465320833624	0.000813165375278718	-0.0919695306913585	0.000114273955237527	27	25	20	1	0	3	2.414	2.839	2.295	0.173	0.000	0.537
NSUN7	-3.29335175150763	0.00250934850929904	-0.570902649013112	0.000492626895130807	24	9	20	0	1	1	2.146	1.022	2.295	0.000	0.215	0.179
CKLF-CMTM1	-3.28834946479051	0.00044534176702087	-1.77373937774225	0.0000525316087575296	8	8	8	0	0	0	0.715	0.908	0.918	0.000	0.000	0.000
BUB1B-PAK6	-3.26846378432132	0.000396497316996365	-1.72609861787885	0.0000452167690194835	7	9	8	0	0	0	0.626	1.022	0.918	0.000	0.000	0.000
P2RX7	-3.26746015002382	0.000151644056116414	1.49424062314326	0.0000125977153943246	80	64	66	2	2	11	7.153	7.268	7.572	0.346	0.430	1.969
CCDC74B	-3.26563219289787	0.00179416332684624	-1.03739814664411	0.000318848326584166	16	16	10	0	0	2	1.431	1.817	1.147	0.000	0.000	0.358
IDO1	-3.24043828207718	9.4043730537524e-8	3.77731121403065	4.70368622811854e-10	398	355	317	21	22	22	35.588	40.314	36.370	3.636	4.728	3.937
LOC124900954	-3.2285721822675	0.00165750637531611	-0.505800724623721	0.00028920301511858	22	24	12	0	2	1	1.967	2.725	1.377	0.000	0.430	0.179
GPR68	-3.2270412856364	0.00180057485351793	-1.19717325965371	0.000320771480868603	14	12	8	0	0	1	1.252	1.363	0.918	0.000	0.000	0.179
LOC101930053	-3.20518821368539	0.0063704809575776	-1.64671646722617	0.00161469081648737	4	11	11	0	0	0	0.358	1.249	1.262	0.000	0.000	0.000
H1-0	-3.20443899079042	6.82475086112678e-9	7.99874939717302	2.65883233703587e-12	9284	6374	5464	510	353	453	830.149	723.833	626.893	88.313	75.861	81.075
SHISAL1	-3.18862066877515	0.000657891562736239	-1.68195380816857	0.0000877897832130313	12	5	6	0	0	0	1.073	0.568	0.688	0.000	0.000	0.000
SRCIN1	-3.18862066877515	0.00066193591336097	-1.64868129288353	0.0000884117859656364	12	5	6	0	0	0	1.073	0.568	0.688	0.000	0.000	0.000
RIPPLY3	-3.18292263992042	0.0000705887073680891	1.84805774566048	0.00000464826769697839	80	102	101	7	6	4	7.153	11.583	11.588	1.212	1.289	0.716
TIE1	-3.17835165703636	0.000777667107251894	-1.0390056842389	0.000108414976648349	12	13	8	0	1	0	1.073	1.476	0.918	0.000	0.215	0.000
IFIT1B	-3.16986369059072	0.00255865508450058	-1.39272118476842	0.000504348751266438	10	16	8	0	1	0	0.894	1.817	0.918	0.000	0.215	0.000
ZC3H12A	-3.16813130204546	0.0000599602025609889	2.82475035458568	0.00000371721937279604	218	158	151	25	3	13	19.493	17.943	17.324	4.329	0.645	2.327
TMEM71	-3.15576728280788	0.000409074221380459	0.860965514081186	0.0000469481399194957	73	64	40	8	4	1	6.527	7.268	4.589	1.385	0.860	0.179
ULK4P3	-3.14748247063348	0.014117352076581	-1.46561488073626	0.00438303313756802	11	14	2	0	0	0	0.984	1.590	0.229	0.000	0.000	0.000
FPGT-TNNI3K	-3.13846349541998	0.0147585355207593	-0.990954817324228	0.00464542387800545	20	8	14	0	3	0	1.788	0.908	1.606	0.000	0.645	0.000
XNDC1N-ZNF705EP-ALG1L9P	-3.13275462477175	0.0111744025885087	-1.38178414032856	0.00327964060550685	13	11	2	0	0	0	1.162	1.249	0.229	0.000	0.000	0.000
HLA-C	-3.13190902149516	1.97178944085584e-8	9.813788877072	4.16868803563603e-11	23736	23044	21775	1975	999	1777	2122.407	2616.881	2498.280	341.996	214.689	318.034
G0S2	-3.11399206656246	1.85479958282483e-8	6.63225301518873	3.69068440805836e-11	2559	2697	2441	169	175	177	228.819	306.272	280.060	29.264	37.608	31.678
LINC01913	-3.10935484601896	0.00106677828432744	-2.14847673779072	0.000162985913220302	11	9	3	0	0	0	0.984	1.022	0.344	0.000	0.000	0.000
PCK2	-3.10673020294107	3.01807623886495e-7	5.34071772025915	2.89008668564359e-9	1164	972	998	101	32	97	104.082	110.381	114.502	17.489	6.877	17.360
KCNJ4	-3.10418968685811	0.00119480287981535	-1.26840104587394	0.000187964885333469	10	11	10	0	0	1	0.894	1.249	1.147	0.000	0.000	0.179
LCN2	-3.10065713738609	0.00109537463255578	-1.54948278403321	0.000169121702066659	8	12	12	1	0	0	0.715	1.363	1.377	0.173	0.000	0.000
TRIM69	-3.08739106290363	0.000017142929812218	1.27637524852393	7.2379364149335e-7	91	72	74	8	5	3	8.137	8.176	8.490	1.385	1.075	0.537
HERC6	-3.08341048626907	6.82475086112678e-9	6.56907035077728	3.65590490961823e-12	3681	2260	2074	183	154	199	329.145	256.646	237.953	31.689	33.095	35.616
RIPPLY2-CYB5R4	-3.08055220542994	0.0435023091142261	-0.507832945226852	0.017780168996879	40	23	8	10	0	0	3.577	2.612	0.918	1.732	0.000	0.000
STAP2	-3.07590046529083	0.000710702381354086	0.94908906761435	0.0000968697686810196	56	38	43	7	0	6	5.007	4.315	4.933	1.212	0.000	1.074
IFI44L	-3.07582161127609	6.82475086112678e-9	8.14654982803805	3.66884340315481e-12	9103	6983	6675	578	468	521	813.965	792.991	765.833	100.088	100.575	93.245
SMOX	-3.07386140225176	1.58551144368683e-7	4.1049865764951	1.0527065928723e-9	425	391	376	39	17	28	38.002	44.402	43.139	6.753	3.653	5.011
C17orf113	-3.07270046071765	0.00287707830305167	-0.646724825661078	0.000584825828421584	13	20	10	0	0	3	1.162	2.271	1.147	0.000	0.000	0.537
ZNF385C	-3.06840545580299	0.00209205260748373	-0.804954730041829	0.000387788137228516	16	15	14	1	0	1	1.431	1.703	1.606	0.173	0.000	0.179
C6orf141	-3.06116322539861	0.000406267006379958	-1.15351261010636	0.0000465582696653565	11	11	8	0	0	1	0.984	1.249	0.918	0.000	0.000	0.179
LOC124902552	-3.05614096242178	0.00922448021781477	-1.263280963587	0.00257484713952061	23	11	7	0	3	0	2.057	1.249	0.803	0.000	0.645	0.000
TTC39A	-3.05390411532457	0.00494187409704659	-0.211618396547603	0.00116463765873688	22	10	21	6	0	0	1.967	1.136	2.409	1.039	0.000	0.000
TPH1	-3.0528687585171	0.00352383231854597	-1.85448625215952	0.000756828555419585	11	4	6	0	0	0	0.984	0.454	0.688	0.000	0.000	0.000
HLA-H	-3.03600988036017	0.00000826677872241669	3.71604039642389	2.78609256780863e-7	309	341	295	48	10	19	27.630	38.724	33.846	8.312	2.149	3.400
LOC101927268	-3.03208319021538	0.00474439688628085	-2.03239570533735	0.0011077733060555	4	8	10	0	0	0	0.358	0.908	1.147	0.000	0.000	0.000
GHDC	-3.00253710490332	0.00282775227858501	0.256858564150637	0.000572865123966545	37	21	20	4	0	2	3.308	2.385	2.295	0.693	0.000	0.358
LOC102724608	-2.99930322178416	0.00413687456855857	-0.753115144691141	0.000928732065616683	13	18	11	0	1	1	1.162	2.044	1.262	0.000	0.215	0.179
BCL2A1	-2.99344435241642	0.00027309954186582	-0.177064502446724	0.0000273405212289498	32	33	33	3	1	2	2.861	3.747	3.786	0.519	0.215	0.358
ZMYND15	-2.97763827144209	0.00284403681704258	-0.856400703752288	0.000576871539434952	15	11	8	0	0	2	1.341	1.249	0.918	0.000	0.000	0.358
SLC26A10	-2.97533734757765	0.000515083965118441	-1.50095596321693	0.0000630002586362376	8	6	5	0	0	0	0.715	0.681	0.574	0.000	0.000	0.000
LOC101928868	-2.96749149442707	0.000585568719468141	1.2077741718246	0.0000749769977722909	47	68	51	8	1	4	4.203	7.722	5.851	1.385	0.215	0.716
SKAP1	-2.95281306224245	0.000130668104362614	1.42335793770227	0.0000102132699405426	70	61	59	11	2	3	6.259	6.927	6.769	1.905	0.430	0.537
STAC3	-2.9479679076469	0.00239401873564419	-0.230758570162821	0.00046221951838724	23	19	19	0	3	2	2.057	2.158	2.180	0.000	0.645	0.358
ODF3B	-2.94698274971017	0.0024806316340245	-1.2620889937422	0.000484341706929296	8	10	10	1	0	0	0.715	1.136	1.147	0.173	0.000	0.000
APLN	-2.93682102425959	0.00108249403084572	1.0118565129873	0.000166392565865603	45	38	31	4	0	8	4.024	4.315	3.557	0.693	0.000	1.432
BDKRB1	-2.92662164865275	0.00488532840967009	-1.24971855423954	0.00114766638053312	7	14	8	1	0	0	0.626	1.590	0.918	0.173	0.000	0.000
ACTN2	-2.91986886333208	0.00000105292180338799	2.10576392369063	1.72191539790475e-8	120	94	101	7	7	9	10.730	10.675	11.588	1.212	1.504	1.611
KCNIP1	-2.91526733604848	0.00488532840967009	-1.67249667305762	0.00114743261820294	9	8	10	0	1	0	0.805	0.908	1.147	0.000	0.215	0.000
LOC101928796	-2.91058284664847	0.00270318125543852	0.32552551589049	0.000541409453038644	33	20	29	3	0	4	2.951	2.271	3.327	0.519	0.000	0.716
EIF4EBP3	-2.90785431003669	0.0173538137341618	0.428768183200672	0.00570834937530879	14	23	34	1	0	5	1.252	2.612	3.901	0.173	0.000	0.895
RBM3	-2.90691098147202	1.22796948353968e-8	7.9334935148628	8.63652809401371e-12	6420	5933	5653	465	434	505	574.059	673.753	648.578	80.521	93.268	90.381
ADAP1	-2.90564132671919	0.000437400732800361	0.242901008063974	0.0000511325318781668	44	19	29	1	2	3	3.934	2.158	3.327	0.173	0.430	0.537
LOC101927608	-2.90319969131787	0.000352896716687057	-0.495866903475383	0.0000385179491574606	33	20	16	2	1	1	2.951	2.271	1.836	0.346	0.215	0.179
PKNOX2	-2.89420606993744	0.0000956579199498381	1.16685941432386	0.00000687604498582346	85	43	42	5	2	5	7.600	4.883	4.819	0.866	0.430	0.895
OAS1	-2.88948962675244	1.36190380890746e-8	6.463002378739	1.64059196892264e-11	2843	2073	1876	217	131	186	254.213	235.410	215.236	37.576	28.152	33.289
ERBB3	-2.88430359224748	0.00000195897168758928	3.57375479348421	3.97105316598748e-8	321	289	250	19	18	31	28.703	32.819	28.683	3.290	3.868	5.548
LINC02574	-2.85759179136867	0.00397590004842933	-1.96515169264287	0.000883588283365652	6	8	4	0	0	0	0.537	0.908	0.459	0.000	0.000	0.000
BTC	-2.85458474953634	0.0000319154944244243	2.51182020191549	0.00000164114705847982	217	136	103	15	18	6	19.404	15.444	11.817	2.597	3.868	1.074
GJD3	-2.85353112338867	0.00081895733180153	-0.373112288929213	0.000115444636805131	13	15	11	1	0	1	1.162	1.703	1.262	0.173	0.000	0.179
SPTBN2	-2.8333993218901	0.00217818753607467	-0.371289188578812	0.000409943471118311	19	15	12	1	0	2	1.699	1.703	1.377	0.173	0.000	0.358
ASGR1	-2.83068981432633	0.00501192002365516	-0.799099406574928	0.00118457331239356	11	14	10	3	0	0	0.984	1.590	1.147	0.519	0.000	0.000
EGR1	-2.82889981190975	2.25846004157425e-7	3.97816164236758	1.98011979767423e-9	408	329	344	29	23	36	36.482	37.361	39.468	5.022	4.943	6.443
FLT4	-2.82408754616296	0.00134932834010283	-0.887802745038279	0.000222259095444124	13	14	11	1	0	1	1.162	1.590	1.262	0.173	0.000	0.179
KLF2	-2.8226759415553	0.0000364541186271417	2.55615071175321	0.00000198115282179591	120	147	124	9	16	8	10.730	16.693	14.227	1.558	3.438	1.432
WEE2-AS1	-2.81823314571068	0.0062994123880277	-0.883866847410946	0.00159376855374427	12	12	14	1	0	1	1.073	1.363	1.606	0.173	0.000	0.179
ALOX5AP	-2.81396353935571	0.000569204642620411	1.08795445856021	0.0000722035487467752	47	44	41	4	8	1	4.203	4.997	4.704	0.693	1.719	0.179
MEI1	-2.81101511410911	0.000103164735561006	0.271552046712737	0.000007572705667662	32	30	24	3	1	2	2.861	3.407	2.754	0.519	0.215	0.358
IFITM1	-2.80972628079421	0.00000855564982264042	8.30172767504421	2.91536879915866e-7	6987	7188	6874	946	241	836	624.758	816.271	788.665	163.812	51.792	149.621
LOC124907518	-2.80014998966382	0.00329305418762206	-0.988362934342087	0.000691905863696986	14	9	7	0	0	2	1.252	1.022	0.803	0.000	0.000	0.358
PPP4R4	-2.79736746622924	0.00000484329947452381	2.07528737859236	1.3221045077204e-7	131	79	84	6	6	12	11.714	8.971	9.637	1.039	1.289	2.148
SMKR1	-2.79217442411274	0.00222855678926663	-1.0454105567514	0.000422236819854212	14	13	10	1	0	1	1.252	1.476	1.147	0.173	0.000	0.179
IFI27	-2.78641665588651	0.0000125326070605966	8.65248873809211	4.83941610784138e-7	8014	9359	8858	1296	312	960	716.590	1062.810	1016.292	224.419	67.050	171.814
HSD11B1-AS1	-2.75043034643097	0.0022177412949856	-0.506773776594646	0.000419773939928875	14	18	18	1	0	3	1.252	2.044	2.065	0.173	0.000	0.537
LOC105372255	-2.74319915044612	0.00241122035536391	-0.585100531722063	0.000466541675545567	18	12	13	2	0	1	1.610	1.363	1.492	0.346	0.000	0.179
SLC7A5	-2.74299648227373	0.00000852169372415166	5.68769651880059	2.89849923337331e-7	1620	870	938	143	35	155	144.856	98.797	107.618	24.762	7.522	27.741
IFIT2	-2.73973526337728	1.28071722373844e-7	7.40105740882696	7.86513563697641e-10	6245	3614	3316	320	445	360	558.411	410.407	380.450	55.412	95.632	64.430
SUSD4	-2.7372532525133	0.00576280303148885	-1.34645770783609	0.00141758791148924	14	6	16	0	1	1	1.252	0.681	1.836	0.000	0.215	0.179
IFI6	-2.7368610770185	4.20687053766805e-7	9.76727637804701	4.78707442104995e-9	19004	21678	21143	2066	1802	1576	1699.285	2461.758	2425.770	357.754	387.257	282.061
PLCH1	-2.73479833720951	0.00571256356739194	-1.81833396837144	0.00140238782266281	12	6	6	0	1	0	1.073	0.681	0.688	0.000	0.215	0.000
RN7SL2	-2.73111432771379	0.00237490238500768	6.48785869957422	0.000457052784578956	2178	1579	1677	462	25	272	194.751	179.312	192.405	80.001	5.373	48.681
DHX58	-2.72743926704897	2.92391096525589e-7	3.35245263523171	2.76355221190708e-9	269	239	212	27	14	22	24.053	27.141	24.323	4.675	3.009	3.937
IFIH1	-2.72575336462711	5.13769031968053e-8	6.65962348264367	1.85291654359825e-10	3559	2114	2006	201	235	224	318.236	240.066	230.152	34.806	50.502	40.090
LOC105371970	-2.72487887500055	0.0141090079794872	-0.966266386306067	0.0043795652178585	5	8	13	0	1	0	0.447	0.908	1.492	0.000	0.215	0.000
KCNG1	-2.72318944436115	0.00112795481788874	0.397071458116518	0.000175484576194356	29	19	32	1	2	3	2.593	2.158	3.671	0.173	0.430	0.537
CCL20	-2.72082398243521	0.0000369200710095781	3.1305948204357	0.00000201565864608939	197	197	182	13	33	12	17.615	22.371	20.881	2.251	7.092	2.148
GIPC3	-2.71503571607701	0.00470194174512162	-0.00303720266561635	0.00109522906213317	16	17	21	0	1	5	1.431	1.931	2.409	0.000	0.215	0.895
ADGRG1	-2.70863568961139	0.000867105124052853	0.99646380085142	0.000124227238286468	47	44	33	3	2	5	4.203	4.997	3.786	0.519	0.430	0.895
IFI44	-2.70759567025566	2.8696079914904e-7	7.6065783492767	2.63108255848768e-9	5662	4604	4162	417	542	352	506.280	522.831	477.513	72.209	116.478	62.998
LOC105369308	-2.70447513926281	0.0119452193062492	-0.501557393888071	0.00356975027893505	17	11	15	1	3	0	1.520	1.249	1.721	0.173	0.645	0.000
PTGES	-2.703924276177	3.82342552328447e-7	5.01747691224315	4.23187254784626e-9	844	714	701	110	40	64	75.468	81.082	80.427	19.048	8.596	11.454
TNFSF13B	-2.70167068600587	9.11902631086415e-7	3.74543360443805	1.4223902993948e-8	310	340	294	35	20	29	27.719	38.610	33.731	6.061	4.298	5.190
PCSK1	-2.70122066869269	0.00410040391428516	-1.38058880689966	0.00091890658544234	19	10	6	1	1	0	1.699	1.136	0.688	0.173	0.215	0.000
SERPINB3	-2.69892566210692	0.00344343394600919	-2.25924206369823	0.000733779886393079	8	3	5	0	0	0	0.715	0.341	0.574	0.000	0.000	0.000
HOXB9	-2.69838884461509	0.000207688130439666	0.963759850474759	0.000019048625320141	55	63	37	4	6	3	4.918	7.154	4.245	0.693	1.289	0.537
BCAM	-2.69467353606142	0.00000249209995170575	3.93089531719775	5.45466473697566e-8	343	322	311	51	14	30	30.670	36.566	35.682	8.831	3.009	5.369
IRF7	-2.68919737984305	0.0000160496427927326	4.07576039061928	6.66655974726116e-7	339	384	355	41	15	47	30.312	43.607	40.730	7.100	3.224	8.412
H1-10	-2.68711890257756	0.000180260069792432	6.16739147209808	0.0000159820517984993	1240	1438	1364	181	32	264	110.877	163.300	156.494	31.342	6.877	47.249
IL1A	-2.6820379481587	0.00000834566170772717	2.7144412294928	2.82305681445317e-7	200	172	129	11	22	14	17.883	19.532	14.800	1.905	4.728	2.506
LOC100506606	-2.68152878682052	0.00450376773557533	-0.153910421642123	0.00103954643915282	33	17	15	3	0	3	2.951	1.931	1.721	0.519	0.000	0.537
AATK	-2.68119063542792	0.00264973950455642	-1.08543710310087	0.000527081002056708	14	10	10	1	0	1	1.252	1.136	1.147	0.173	0.000	0.179
USP18	-2.67861021373181	1.85479958282483e-8	6.21650422581787	3.49179182373155e-11	2118	1585	1458	194	107	173	189.386	179.993	167.279	33.594	22.995	30.962
LOC105375913	-2.67785432197535	0.00000414144101990344	2.34355915052857	1.08158514386236e-7	136	83	102	8	10	10	12.161	9.425	11.703	1.385	2.149	1.790
BEAN1	-2.67721567324262	0.00405826110840474	-1.55262370217842	0.000905929447778449	9	9	5	0	0	1	0.805	1.022	0.574	0.000	0.000	0.179
MYLK2	-2.66601239823962	0.00241426202603458	-1.26943157779356	0.000467329790265244	7	6	10	1	0	0	0.626	0.681	1.147	0.173	0.000	0.000
ZSWIM5	-2.65796921238893	0.00714844869494598	-0.526912845171034	0.00186556642038853	21	10	8	0	2	1	1.878	1.136	0.918	0.000	0.430	0.179
PIK3CG	-2.65580764395162	0.00739746762720545	-0.593443240123299	0.00194251372899444	17	17	8	1	0	2	1.520	1.931	0.918	0.173	0.000	0.358
FRRS1L	-2.65520518945391	0.00623957108197542	-0.774311418975188	0.0015732782450821	14	10	8	1	1	0	1.252	1.136	0.918	0.173	0.215	0.000
SPATA17	-2.64733270553851	0.00590211113022272	0.0366942441772464	0.00146151664681733	28	27	16	4	1	1	2.504	3.066	1.836	0.693	0.215	0.179
RLN2	-2.64454243604001	0.00985772319705788	-1.91878558026584	0.00280554651616303	6	9	2	0	0	0	0.537	1.022	0.229	0.000	0.000	0.000
NPPB	-2.64382636027812	0.00402990092178335	-1.87151574687884	0.000898095069249565	11	8	4	0	0	1	0.984	0.908	0.459	0.000	0.000	0.179
GRB7	-2.64135603755946	0.00602858151955751	-1.0741996087753	0.00150395902602069	13	10	10	1	0	1	1.162	1.136	1.147	0.173	0.000	0.179
C1QTNF5	-2.63894224766411	0.00968159335357261	1.72162423346494	0.00274080101390898	56	64	55	13	0	16	5.007	7.268	6.310	2.251	0.000	2.864
NUP210	-2.63417461863142	0.0000290891251793648	1.69229898976897	0.00000144884897827827	92	56	53	8	3	7	8.226	6.359	6.081	1.385	0.645	1.253
IFIT3	-2.63211396345226	2.14626305755626e-8	9.09839864632831	4.94511755614263e-11	13829	12318	12016	1267	1211	1119	1236.551	1398.834	1378.615	219.397	260.249	200.270
TSPOAP1	-2.63021416206171	0.000220066356979606	0.675699993086907	0.0000205905125927629	46	24	28	4	2	2	4.113	2.725	3.212	0.693	0.430	0.358
SEMA3F-AS1	-2.61745066089614	0.00820042330059123	-2.11515935667615	0.00221455281646983	7	7	2	0	0	0	0.626	0.795	0.229	0.000	0.000	0.000
ZNF853	-2.61367544095029	0.000013701730160486	2.53370721875173	5.38458740295186e-7	139	119	115	15	11	9	12.429	13.514	13.194	2.597	2.364	1.611
LOC124900386	-2.61302210341256	0.0164237341807511	-0.647162825165741	0.00531579873125895	21	13	9	0	1	3	1.878	1.476	1.033	0.000	0.215	0.537
PEBP4	-2.6121382343756	0.0202719286758891	-1.85628948624207	0.00691529664941721	6	8	8	1	0	0	0.537	0.908	0.918	0.173	0.000	0.000
RHPN1	-2.60801786221576	0.00590211113022272	-1.67380162233067	0.00146176524261143	3	8	5	0	0	0	0.268	0.908	0.574	0.000	0.000	0.000
RPSAP9	-2.6018178864836	0.00442612035175953	0.189676968316971	0.00101474354787572	15	19	27	2	0	4	1.341	2.158	3.098	0.346	0.000	0.716
CYP11A1	-2.59788781072961	0.0000710714006387883	2.84868643537614	0.00000469331099853209	154	150	167	21	5	24	13.770	17.034	19.160	3.636	1.075	4.295
PODXL2	-2.59333549488742	0.00936189734450519	0.0516532030465407	0.00262363183064061	18	17	20	6	0	1	1.610	1.931	2.295	1.039	0.000	0.179
HFM1	-2.58164394766744	0.000813699370324601	-0.266640720167655	0.000114500788151012	26	11	17	1	2	1	2.325	1.249	1.950	0.173	0.430	0.179
FBLN7	-2.5791849369934	0.000566343874192615	2.12512842225354	0.000071636094072245	97	84	93	18	3	9	8.673	9.539	10.670	3.117	0.645	1.611
MAL2	-2.57906632852386	0.0000175736477846625	2.86324077889782	7.50721056340202e-7	243	147	155	23	7	26	21.728	16.693	17.783	3.983	1.504	4.653
CXCL16	-2.57817742247486	0.00000446427663939668	2.54878828398601	1.19643280162913e-7	158	141	104	17	7	15	14.128	16.012	11.932	2.944	1.504	2.685
NFKBIZ	-2.57807322621086	9.11902631086415e-7	4.60650898417179	1.42892341147728e-8	797	422	438	57	31	73	71.266	47.922	50.252	9.870	6.662	13.065
FBLN2	-2.57586098320062	0.000019861682949923	3.53691573031441	8.80573308251155e-7	290	218	186	41	8	27	25.931	24.756	21.340	7.100	1.719	4.832
NME5	-2.57486519942543	0.0013792805049476	0.193526101844173	0.000228473487145202	26	21	16	2	2	1	2.325	2.385	1.836	0.346	0.430	0.179
CABCOCO1	-2.57209364316859	0.00365889784346957	-2.1323635964651	0.000794255215243893	9	7	5	1	0	0	0.805	0.795	0.574	0.173	0.000	0.000
NUTM2E	-2.56688473219671	0.0162102506691366	-0.150719703754282	0.00523441311558428	32	14	9	5	0	1	2.861	1.590	1.033	0.866	0.000	0.179
NAMPT	-2.56358935888662	2.35745673063572e-8	8.28475325928925	5.71700115003066e-11	10953	6372	5764	739	704	747	979.387	723.606	661.313	127.967	151.292	133.692
LRG1	-2.55272598142648	0.0148392581864734	-1.67527294577824	0.00467636864127888	6	11	5	0	0	1	0.537	1.249	0.574	0.000	0.000	0.179
XAF1	-2.5521073667176	2.75046458925752e-7	6.72015755484534	2.49700180345478e-9	3354	2219	2093	249	310	206	299.905	251.990	240.133	43.117	66.620	36.868
SERPINA1	-2.54845568671749	0.000411694969041055	1.16645449243114	0.0000474363125005021	44	69	45	5	5	4	3.934	7.836	5.163	0.866	1.075	0.716
LYRM9	-2.54214088551115	0.000106537035545462	1.28524778306273	0.00000785016708875588	54	57	37	5	6	3	4.829	6.473	4.245	0.866	1.289	0.537
LOC100130027	-2.53229483007518	0.00608382365100207	0.194862818550286	0.00152114506284538	25	21	17	2	0	6	2.235	2.385	1.950	0.346	0.000	1.074
PRSS27	-2.52875764743032	0.000893261305315038	0.0722064302674732	0.000128973557451904	20	25	27	2	1	3	1.788	2.839	3.098	0.346	0.215	0.537
GSTZ1	-2.52870234636138	0.0000193891570081589	3.40165166562896	8.4708255401032e-7	218	228	231	39	13	20	19.493	25.892	26.503	6.753	2.794	3.579
MSH5	-2.51452327441892	0.0024194638469798	2.15493709169473	0.000468788045466302	67	79	85	15	1	15	5.991	8.971	9.752	2.597	0.215	2.685
MIR3142HG	-2.51434927420754	0.00000157704160829061	3.90561569780586	3.01814118209514e-8	383	286	292	33	20	47	34.247	32.478	33.502	5.714	4.298	8.412
E2F5	-2.5137672410964	0.00130395357185977	1.53463478335907	0.000211076289010339	68	58	46	14	1	7	6.080	6.586	5.278	2.424	0.215	1.253
TMEM132A	-2.5129956853993	0.000972583853155276	4.07586679814839	0.000145143716426605	327	292	289	66	5	61	29.239	33.160	33.157	11.429	1.075	10.917
LINC01914	-2.51253681321305	0.00844510438768756	-0.300663865771083	0.00230898669274109	20	21	19	4	4	0	1.788	2.385	2.180	0.693	0.860	0.000
LOC124907956	-2.51110268884393	0.00688740740710145	-1.17324244528446	0.00178202351827814	8	5	7	0	0	1	0.715	0.568	0.803	0.000	0.000	0.179
MEFV	-2.51072668780251	0.0117098733452872	-2.16581966077319	0.00348121530057319	8	7	5	0	0	1	0.715	0.795	0.574	0.000	0.000	0.179
LOC105374291	-2.50083715623436	0.0170823340591997	-1.63258130505273	0.00559143181741245	13	3	6	0	1	0	1.162	0.341	0.688	0.000	0.215	0.000
THEMIS2	-2.50024516366745	0.00000133206245137824	3.38310867373776	2.35202885399445e-8	236	196	197	30	12	24	21.102	22.258	22.602	5.195	2.579	4.295
MX1	-2.49503990980178	6.82475086112678e-9	8.56317394195983	2.58301300787771e-12	10522	7553	7160	903	790	887	940.848	857.720	821.478	156.366	169.774	158.749
PTGS2	-2.49048167661066	4.26479289642512e-7	4.12813524415835	4.90602341648207e-9	570	303	335	41	40	40	50.968	34.409	38.435	7.100	8.596	7.159
MEOX1	-2.48909085008216	0.0057688854038883	-1.77063133628688	0.00141944282696095	10	5	5	1	0	0	0.894	0.568	0.574	0.173	0.000	0.000
B4GALNT3	-2.48244711248919	0.00358217941749797	-1.5839587545994	0.000772923926048871	9	7	4	1	0	0	0.805	0.795	0.459	0.173	0.000	0.000
COL8A2	-2.47717616460404	0.00014821436459361	1.8216318551746	0.000012121796572651	80	64	57	9	2	12	7.153	7.268	6.540	1.558	0.430	2.148
RAB42	-2.4741448199711	0.0000955266051399173	0.963034926359936	0.00000685472592534912	45	39	47	6	2	5	4.024	4.429	5.392	1.039	0.430	0.895
MSLN	-2.46502098807967	0.00138277029633875	0.991861171505358	0.000229229300462573	37	41	40	7	1	5	3.308	4.656	4.589	1.212	0.215	0.895
MSI1	-2.46468402559016	0.0130484610679841	-1.84235387429076	0.00397802116147904	6	4	11	0	0	1	0.537	0.454	1.262	0.000	0.000	0.179
SHF	-2.4627767280469	0.000425241150171049	1.35069620649176	0.0000493294966843023	46	55	43	8	2	5	4.113	6.246	4.933	1.385	0.430	0.895
LY6E	-2.45981351035785	0.000500439512907627	7.77856196964706	0.0000608979061534776	3650	4321	4255	860	121	705	326.373	490.694	488.183	148.920	26.003	126.176
FLRT1	-2.45049594920855	0.00769991831345551	-1.62067342996755	0.00204491674647236	10	8	8	0	0	3	0.894	0.908	0.918	0.000	0.000	0.537
FGR	-2.44701651400393	0.00574502293311153	-1.69416984963621	0.00141249973122267	8	6	5	1	0	0	0.715	0.681	0.574	0.173	0.000	0.000
CCN5	-2.44215199227679	0.00760852455058079	-1.90165924398633	0.0020155578694118	7	5	7	0	1	0	0.626	0.568	0.803	0.000	0.215	0.000
PDZK1IP1	-2.44215199227679	0.0144667307151196	-1.2561560578969	0.00452568848574597	7	5	7	0	0	1	0.626	0.568	0.803	0.000	0.000	0.179
VNN3P	-2.44153528571645	0.00432091727750065	0.0849270374017674	0.000982193667472604	26	24	14	3	0	5	2.325	2.725	1.606	0.519	0.000	0.895
HID1	-2.44084961620002	0.006094140352593	-0.527121720457666	0.0015256192674754	11	13	11	1	0	2	0.984	1.476	1.262	0.173	0.000	0.358
LOC100996720	-2.44075783698505	0.0192615405904446	0.615925464038805	0.0065044768982596	20	30	26	11	3	0	1.788	3.407	2.983	1.905	0.645	0.000
LOC102724591	-2.43766113372729	0.00359828996481358	-1.64966674583326	0.000776847578524609	6	6	7	0	0	1	0.537	0.681	0.803	0.000	0.000	0.179
LOC105371912	-2.43696059968031	0.00531377799956639	-0.618762562484688	0.00128301206145481	13	12	16	0	1	4	1.162	1.363	1.836	0.000	0.215	0.716
PKP3	-2.43377394396946	0.00163624467718933	1.44905687367872	0.000284781050332852	44	46	44	5	1	11	3.934	5.224	5.048	0.866	0.215	1.969
CATSPERE	-2.43125782989019	0.0150237887899309	-0.959656028085551	0.00475227046227949	15	6	5	0	3	0	1.341	0.681	0.574	0.000	0.645	0.000
H2AC20	-2.42837847688681	0.0325495484965785	-1.25754608841443	0.0124150559929121	11	5	7	0	0	2	0.984	0.568	0.803	0.000	0.000	0.358
NFE2	-2.42298091831403	0.00370337122883412	-0.570982848196741	0.000810357129353765	14	24	19	3	1	1	1.252	2.725	2.180	0.519	0.215	0.179
LOC101928728	-2.4183352617197	0.0145701036295459	-0.313337035495701	0.0045716168955782	21	10	12	1	6	0	1.878	1.136	1.377	0.173	1.289	0.000
ADGRL1	-2.41521030774474	0.000298480152537252	1.98038068373995	0.0000304938994290949	81	66	63	14	2	10	7.243	7.495	7.228	2.424	0.430	1.790
NEURL1	-2.40870959722507	0.0111482684265738	-1.816844685509	0.00327127712380312	7	4	8	0	0	1	0.626	0.454	0.918	0.000	0.000	0.179
ZNF837	-2.40870959722507	0.0156309808634525	-1.67175454362246	0.00499682083192447	7	4	8	0	0	1	0.626	0.454	0.918	0.000	0.000	0.179
B2M	-2.40761376553711	1.85479958282483e-8	12.6689207427957	3.18940354081553e-11	156890	141405	125272	16674	14247	15545	14028.668	16057.978	14372.656	2887.313	3061.738	2782.127
DICER1-AS1	-2.40757253124906	0.00930525123209359	-0.810912823349561	0.00260317903825327	11	13	17	1	1	1	0.984	1.476	1.950	0.173	0.215	0.179
MACROD1	-2.40536561753825	0.0000494386240966539	3.3085671986907	0.00000291122851756816	173	224	194	23	17	23	15.469	25.437	22.258	3.983	3.653	4.116
MISP	-2.40260208880812	0.0235390207545365	-0.736851212865601	0.00832691761426178	15	11	8	2	0	1	1.341	1.249	0.918	0.346	0.000	0.179
SLC6A9	-2.40129907904467	0.0000495222007522056	3.30795400319977	0.00000292230870002755	256	131	156	34	7	24	22.891	14.876	17.898	5.888	1.504	4.295
CD74	-2.39276649913491	0.000153346756106923	1.45271145842404	0.0000128440542517115	62	64	52	5	8	6	5.544	7.268	5.966	0.866	1.719	1.074
LINC00526	-2.38942051447427	0.0144045305105079	0.431598856870609	0.00449816889838145	21	21	17	0	4	5	1.878	2.385	1.950	0.000	0.860	0.895
SPINT2	-2.38673580198342	0.0000193891570081589	3.5630144338867	8.46354005181246e-7	228	270	255	28	16	42	20.387	30.661	29.257	4.849	3.438	7.517
ANKRD45	-2.38469424541626	0.0141799919790075	-0.844612577351272	0.00440865314606625	15	6	15	1	3	0	1.341	0.681	1.721	0.173	0.645	0.000
LOC105375630	-2.38266498654953	0.00688916819549601	-2.07208000115467	0.0017829074760387	12	5	3	1	0	0	1.073	0.568	0.344	0.173	0.000	0.000
CCL7	-2.3802641988763	0.00000254679368381649	3.18700839611964	5.61697722224136e-8	225	186	168	18	17	30	20.119	21.122	19.275	3.117	3.653	5.369
FAM86HP	-2.3784833404481	0.00523506762697337	0.201063144182843	0.00125652039796774	19	19	24	4	0	4	1.699	2.158	2.754	0.693	0.000	0.716
LOC727751	-2.37416986818344	0.0227793419661851	2.00959086652875	0.00800860586225659	61	65	63	26	0	17	5.454	7.381	7.228	4.502	0.000	3.043
LINC02806	-2.37174824564326	0.00000208503025468482	3.80554475962154	4.35623781603096e-8	451	259	247	30	36	39	40.327	29.412	28.339	5.195	7.737	6.980
LOC105378443	-2.37089473337706	0.0171812798902764	-1.51518666127312	0.0056310261769897	9	3	7	1	0	0	0.805	0.341	0.803	0.173	0.000	0.000
SOCS2	-2.36980330697435	0.0000142472561071618	3.29181487212778	5.64528138039991e-7	198	167	206	22	20	21	17.705	18.965	23.635	3.810	4.298	3.758
SEC14L6	-2.36569603786598	0.0373922265941484	-2.56610182909441	0.0147643725203857	6	8	1	0	0	0	0.537	0.908	0.115	0.000	0.000	0.000
PSMB9	-2.35806740887648	0.00000138512737000817	6.40170613226431	2.51496823804493e-8	1615	1806	1761	217	215	166	144.409	205.090	202.042	37.576	46.204	29.709
FAM229A	-2.351798790121	0.0209522460880632	-1.49332137634682	0.00720469598725218	4	5	11	1	0	0	0.358	0.568	1.262	0.173	0.000	0.000
GPSM3	-2.34315472733084	0.000152734142778111	2.58105353670542	0.0000127452567844935	99	122	116	16	6	17	8.852	13.854	13.309	2.771	1.289	3.043
LRMDA	-2.33898518642397	0.00119056192631851	1.28200847086479	0.000187149642440815	48	47	53	2	5	13	4.292	5.337	6.081	0.346	1.075	2.327
DDX58	-2.33750141133436	2.17943190014167e-7	7.67742962974338	1.88372736052539e-9	6709	3923	3614	513	585	495	599.900	445.497	414.640	88.832	125.719	88.591
LGR6	-2.32927095779495	0.0171205040333611	-1.73316834313631	0.00560769514962168	6	8	4	0	1	0	0.537	0.908	0.459	0.000	0.215	0.000
MYLK4	-2.32485898212507	0.0279983358994497	-1.85279337001843	0.0102891534116247	9	9	2	1	0	0	0.805	1.022	0.229	0.173	0.000	0.000
VNN2	-2.32382582870908	0.00536430778068263	0.0556829221686575	0.00129821451824504	37	15	13	3	1	2	3.308	1.703	1.492	0.519	0.215	0.358
PDE4D	-2.31526801910328	0.0000032697763478674	4.818895908437	7.90910955926139e-8	882	515	446	65	92	58	78.866	58.483	51.170	11.256	19.771	10.380
LIPT2	-2.30687037197618	0.000150286724836942	1.79600750427041	0.000012326090664092	62	68	68	12	5	6	5.544	7.722	7.802	2.078	1.075	1.074
LOC124903043	-2.30407937045379	0.00818554593354972	-0.693930260753011	0.00220900816761633	15	8	16	2	0	2	1.341	0.908	1.836	0.346	0.000	0.358
PRR5	-2.29917694038703	0.00484101956288346	0.63487210739132	0.00113454811170923	20	34	31	4	1	4	1.788	3.861	3.557	0.693	0.215	0.716
HELZ2	-2.29085186102314	0.0000297790886642082	4.28201120518999	0.00000150358288741059	418	289	322	53	15	70	37.376	32.819	36.944	9.178	3.224	12.528
RIPOR3	-2.2900919272403	0.00264733403962332	1.27092667189579	0.000526108667493853	62	38	43	9	1	10	5.544	4.315	4.933	1.558	0.215	1.790
ID1	-2.28469237429379	0.000170207421755797	2.33226267244108	0.0000147960437516854	95	117	97	10	8	19	8.495	13.287	11.129	1.732	1.719	3.400
ARRDC3-AS1	-2.27528999306338	0.0183974119167981	-0.505144156416719	0.0061339959394274	28	15	10	0	4	4	2.504	1.703	1.147	0.000	0.860	0.716
WARS1	-2.2728240649973	6.82475086112678e-9	8.3116823623876	1.46483994549039e-12	7970	5726	5607	876	622	824	712.655	650.246	643.300	151.690	133.670	147.473
LNCOC1	-2.26969926246125	0.00627743196488029	0.0572670134394654	0.00158672807718184	37	17	25	3	2	3	3.308	1.931	2.868	0.519	0.430	0.537
LOC107984035	-2.26841812414975	0.0000150459419940121	1.97103077317904	6.13430732933568e-7	93	65	76	13	5	10	8.316	7.381	8.720	2.251	1.075	1.790
CHRNA7	-2.26792958864609	0.0179643309271847	0.101279137666052	0.0059572053746223	28	18	11	2	0	7	2.504	2.044	1.262	0.346	0.000	1.253
SLC16A14	-2.26666819950477	0.00557492731779001	0.564351796598695	0.00136086483152235	56	32	23	5	6	2	5.007	3.634	2.639	0.866	1.289	0.358
SLC15A3	-2.26431074742206	0.0000669989355875778	4.38277919700264	0.00000433272559452064	377	336	370	64	15	72	33.710	38.156	42.451	11.082	3.224	12.886
ECM2	-2.26080547376666	0.0000337450331545224	2.43380648565319	0.00000176048270219154	165	113	94	22	9	14	14.754	12.832	10.785	3.810	1.934	2.506
SPINT1	-2.26010347378553	0.00328842006730942	2.90228486469588	0.000690114272302531	145	112	125	30	2	35	12.965	12.719	14.341	5.195	0.430	6.264
CDC42EP5	-2.25468229148895	0.00477307406378721	1.45710243045494	0.00111595314512125	46	38	45	6	1	12	4.113	4.315	5.163	1.039	0.215	2.148
KBTBD11	-2.2470929608819	0.000126908461508015	1.77755952999313	0.00000987995235717168	91	54	60	10	5	9	8.137	6.132	6.884	1.732	1.075	1.611
RBM47	-2.24690510923718	0.0000732261701674283	2.33977746569771	0.00000488113757116547	101	112	75	14	13	8	9.031	12.719	8.605	2.424	2.794	1.432
CRLF2_1	-2.24583851765527	0.00376770506552075	-1.65684663221624	0.00082822342143405	11	6	8	1	0	1	0.984	0.681	0.918	0.173	0.000	0.179
SERPINB9P1	-2.2458007821448	0.012968897846971	-1.50559336387567	0.0039498608167183	12	5	4	0	0	2	1.073	0.568	0.459	0.000	0.000	0.358
CMTM2	-2.23986662101899	0.0118276952612252	-1.90646886880769	0.00352727437338863	7	7	3	1	0	0	0.626	0.795	0.344	0.173	0.000	0.000
GNA15	-2.23644723151229	0.00841759942143401	-0.400945918436129	0.00229466209821954	15	12	14	0	2	4	1.341	1.363	1.606	0.000	0.430	0.716
GDPD1	-2.2354487268422	0.0000674107632032279	2.33065653826161	0.00000438450804070242	96	98	91	11	11	12	8.584	11.129	10.441	1.905	2.364	2.148
MPV17L	-2.23449455166666	0.000174705961762868	2.21469272220784	0.0000152631436560645	112	71	80	7	14	12	10.015	8.063	9.179	1.212	3.009	2.148
RCOR2	-2.23410098126191	0.00419212151389184	-0.236533076863789	0.000942849366729684	15	13	18	1	3	1	1.341	1.476	2.065	0.173	0.645	0.179
IL15RA	-2.23088969741742	0.000170607421421733	1.54569086462172	0.0000148442553746087	58	62	62	10	7	5	5.186	7.041	7.113	1.732	1.504	0.895
LINC01990	-2.22389217895162	0.0224868367026767	-1.39513894532429	0.00787500710791414	9	7	5	0	3	0	0.805	0.795	0.574	0.000	0.645	0.000
SLC18B1	-2.22293469267923	5.56767565390274e-7	3.5159016641076	6.92410851125822e-9	278	195	203	27	27	29	24.858	22.144	23.291	4.675	5.802	5.190
FGF7	-2.21947645048182	0.0215137543892798	-0.528828521832157	0.0074419236206668	12	7	18	4	1	0	1.073	0.795	2.065	0.693	0.215	0.000
CH25H	-2.21293773863106	0.0009261702964285	-0.207276694088485	0.000135178807841037	24	13	20	3	1	2	2.146	1.476	2.295	0.519	0.215	0.358
RSPH4A	-2.21280978656246	0.00707662706925959	-0.991022245585525	0.00184154236319185	15	8	7	1	0	2	1.341	0.908	0.803	0.173	0.000	0.358
TYMP	-2.210074226357	0.00018884478413935	2.52877171394704	0.0000169798257595759	92	112	121	18	8	14	8.226	12.719	13.883	3.117	1.719	2.506
SERPINF1	-2.20704369003929	0.000608403241445255	-0.0409571901256281	0.0000788026334989719	21	19	16	3	1	2	1.878	2.158	1.836	0.519	0.215	0.358
ATP6V1G3	-2.20308591971498	0.0436388514814385	-1.87833334466832	0.0178522574242249	3	9	6	0	1	0	0.268	1.022	0.688	0.000	0.215	0.000
STX18-AS1	-2.20047057560265	0.0138671293741535	-1.25890920063163	0.00429413656779531	9	5	11	1	0	1	0.805	0.568	1.262	0.173	0.000	0.179
MT1F	-2.19903704141833	0.000550606783383491	1.86296184871448	0.0000689884758436596	58	87	68	12	8	6	5.186	9.880	7.802	2.078	1.719	1.074
IFI35	-2.19882337987457	0.0000349059238129617	6.24932489499897	0.00000187530892764575	1255	1475	1482	269	79	243	112.219	167.501	170.032	46.581	16.977	43.490
BEGAIN	-2.19612830759017	0.00757131797077212	-0.73136159626618	0.00200228922582352	11	10	8	1	0	2	0.984	1.136	0.918	0.173	0.000	0.358
ELMO3	-2.19522393391441	0.0123861195076525	-0.36275264056435	0.00372923707598889	17	18	7	2	0	3	1.520	2.044	0.803	0.346	0.000	0.537
CFAP57	-2.19346749856373	0.000932739657939159	1.78523777099095	0.000136993599804271	61	79	74	15	3	11	5.454	8.971	8.490	2.597	0.645	1.969
C15orf48	-2.19102208942095	0.0000135973356465933	5.13754355660038	5.32665182026725e-7	584	772	663	118	49	99	52.220	87.668	76.067	20.433	10.530	17.718
MEX3A	-2.19073233940886	0.0000376268795270644	2.46953854092944	0.00000205658668724597	99	104	89	10	15	12	8.852	11.810	10.211	1.732	3.224	2.148
ZDHHC1	-2.18052376550437	0.000234370059149808	1.72911443551573	0.0000223702301203181	54	71	56	7	5	10	4.829	8.063	6.425	1.212	1.075	1.790
BATF3	-2.1772355545109	0.00231811520329537	2.35201283345212	0.000443529441645308	82	87	93	22	2	19	7.332	9.880	10.670	3.810	0.430	3.400
LOC102723750	-2.17185497426403	0.0312847832397396	-1.53742722221724	0.0118042572253911	5	5	10	2	0	0	0.447	0.568	1.147	0.346	0.000	0.000
C22orf23	-2.17116065344541	0.0105436480162685	-0.848735151982145	0.00305976901454578	17	10	8	2	0	2	1.520	1.136	0.918	0.346	0.000	0.358
PLAU	-2.17036303716202	1.94948834724817e-7	5.15461726626629	1.53951635431238e-9	799	620	528	84	65	102	71.444	70.407	60.578	14.546	13.969	18.255
LOC105378604	-2.16896069595416	0.0204306390074174	-1.18829013242128	0.00698849304687246	6	8	5	0	0	2	0.537	0.908	0.574	0.000	0.000	0.358
KLF4	-2.1673331916817	7.14077549419264e-7	4.32047351422207	1.03457324346902e-8	468	344	312	49	31	68	41.847	39.065	35.796	8.485	6.662	12.170
AZIN2	-2.16490564246212	0.00147530107899558	1.3725679821002	0.00024988932590374	53	34	51	16	2	4	4.739	3.861	5.851	2.771	0.430	0.716
ASNS	-2.16419967857617	1.2813973188748e-8	7.71897821724605	1.33513465368708e-11	4949	3954	3679	599	413	637	442.526	449.017	422.098	103.724	88.755	114.005
CLDN7	-2.16031463482793	0.00497837651115151	-0.139553474013613	0.00117447832877185	17	13	15	1	1	3	1.520	1.476	1.721	0.173	0.215	0.537
OAS2	-2.15804827023678	1.13682638113313e-7	6.81692178890281	6.19533781914311e-10	3379	1912	1808	319	258	317	302.141	217.127	207.435	55.239	55.445	56.734
RSPO3	-2.15683707345808	0.000011323815057462	3.77726772129721	4.19661346489699e-7	320	216	269	46	33	27	28.614	24.529	30.863	7.965	7.092	4.832
HLA-E	-2.1567946207221	1.36339180724711e-7	8.72389589186424	8.56252782812821e-10	8804	7758	7111	1341	672	1195	787.229	881.000	815.856	232.211	144.416	213.872
LAMA5	-2.15542347278602	0.00100266162788413	3.07189378426338	0.000150754621080949	171	107	132	28	4	34	15.290	12.151	15.145	4.849	0.860	6.085
BBLN	-2.15313622540355	0.0153090911330965	3.41950937503634	0.00487107445143979	150	170	183	45	2	62	13.413	19.305	20.996	7.792	0.430	11.096
EGFL7	-2.14823610439578	0.00167361182984463	2.6717977077867	0.00029284564663492	87	138	94	22	4	20	7.779	15.671	10.785	3.810	0.860	3.579
KISS1	-2.14816728171509	0.0180109419798847	0.857737931805208	0.00597602203735014	29	27	38	10	0	9	2.593	3.066	4.360	1.732	0.000	1.611
PLSCR1	-2.1423586455718	2.464619057067e-8	8.12210961077462	6.28338399078143e-11	7125	4851	4363	873	505	782	637.098	550.880	500.574	151.171	108.527	139.956
LINC01844	-2.14168338241702	0.0161260401644845	-1.56471676116674	0.00519819625747344	9	3	4	0	0	1	0.805	0.341	0.459	0.000	0.000	0.179
FLJ12825	-2.14106527903276	0.0014013386636761	-0.368134013727791	0.000233086501059563	23	13	12	2	1	2	2.057	1.476	1.377	0.346	0.215	0.358
SOCS3	-2.14052319930032	0.0000302544164809777	3.62384861631939	0.00000153322655341356	270	214	183	41	12	42	24.143	24.302	20.996	7.100	2.579	7.517
CLDN14-AS1	-2.1382972539064	0.00320550735777109	0.936138004302178	0.000668129627114084	48	39	24	7	2	5	4.292	4.429	2.754	1.212	0.430	0.895
CX3CL1	-2.13681922600521	0.0322401593876325	-2.06816991387238	0.0122649729594289	3	6	2	0	0	0	0.268	0.681	0.229	0.000	0.000	0.000
PSMB8	-2.13537705324893	0.0000758622005926287	7.05715212249677	0.00000509458877254316	2454	2402	2298	511	127	454	219.430	272.772	263.653	88.486	27.293	81.253
PLEKHA4	-2.12926470795271	8.46418963529152e-7	5.91264884093299	1.2894705015834e-8	1150	1125	1039	193	89	176	102.830	127.755	119.206	33.420	19.126	31.499
LOC102723733	-2.12857226236383	0.0287608136713539	-1.763557261488	0.0106355278512338	7	5	6	0	0	2	0.626	0.568	0.688	0.000	0.000	0.358
STC1	-2.1281878649264	4.48937077025043e-8	5.08634520132023	1.38293579269538e-10	769	609	585	98	70	93	68.762	69.158	67.118	16.970	15.043	16.644
TXK	-2.12692929015994	0.0153844044439139	-0.837068044145294	0.00490173413571789	17	8	9	2	0	2	1.520	0.908	1.033	0.346	0.000	0.358
FZD3	-2.12568716444368	0.0196830219085823	-0.673462645916041	0.00667523949069818	15	7	12	2	0	2	1.341	0.795	1.377	0.346	0.000	0.358
DUSP15	-2.12077271972655	0.00517634860875927	-0.242940665972472	0.00123644414587528	13	18	17	2	1	2	1.162	2.044	1.950	0.346	0.215	0.358
TUBE1	-2.12059371384933	4.41356219384551e-7	4.56940275525383	5.10460494997677e-9	650	410	400	56	62	75	58.121	46.560	45.893	9.697	13.324	13.423
PLAAT4	-2.11922131432081	0.00000768706319030936	5.05906671714171	2.45687755243067e-7	522	644	651	104	58	83	46.676	73.133	74.690	18.009	12.464	14.855
IDNK	-2.11905420208564	0.0000379039104325346	2.9580111599644	0.0000020740853861852	163	150	175	26	26	15	14.575	17.034	20.078	4.502	5.588	2.685
ACKR3	-2.1167264567047	0.000017165972897614	1.95418445512464	7.2830787554536e-7	101	63	69	12	7	11	9.031	7.154	7.916	2.078	1.504	1.969
ITGA7	-2.11138956299261	0.0234078516457764	3.16379885120402	0.00827615000981748	151	138	120	50	1	52	13.502	15.671	13.768	8.658	0.215	9.307
SEC24B-AS1	-2.11026060838117	0.00807401591306652	-0.578573039029773	0.00217338732046169	17	7	8	3	0	1	1.520	0.795	0.918	0.519	0.000	0.179
DDX60	-2.10394494086653	0.00000121396579035	6.78755720273446	2.07586489457935e-8	3607	1847	1576	275	285	338	322.528	209.746	180.817	47.620	61.248	60.493
FMNL1	-2.10126352520081	0.00000480155967120584	3.0311081956657	1.30772487003368e-7	186	133	126	20	12	29	16.632	15.104	14.456	3.463	2.579	5.190
SAPCD2	-2.09978363112211	0.00015228414365311	2.52730256190225	0.0000126887670995627	89	120	91	15	12	12	7.958	13.627	10.441	2.597	2.579	2.148
TRIM14	-2.09903778267586	0.00000134574962979679	4.55029181701717	2.39326199553465e-8	630	383	339	53	65	62	56.333	43.494	38.894	9.178	13.969	11.096
PECAM1	-2.09890743625359	0.0154227030600685	-1.01399178246998	0.0049199717157309	15	9	8	1	1	1	1.341	1.022	0.918	0.173	0.215	0.179
PLEKHM1P1	-2.09211946710807	0.0106192472706287	0.0170464329983521	0.0030892558367065	26	10	13	1	1	4	2.325	1.136	1.492	0.173	0.215	0.716
RN7SL1	-2.08880557783546	0.00833097768888951	5.76793487094537	0.00225965207554633	1037	655	930	333	31	134	92.726	74.382	106.700	57.663	6.662	23.982
PIK3AP1	-2.08373488447292	0.0000455389004159029	2.47827280752673	0.00000262212546854409	161	75	92	16	15	12	14.396	8.517	10.555	2.771	3.224	2.148
DBP	-2.079597015633	0.025788877419294	0.914829241255816	0.00930079082004895	28	36	30	13	0	8	2.504	4.088	3.442	2.251	0.000	1.432
TNIP3	-2.07288802531585	0.000734737285274176	1.76532563460472	0.00010110518668771	67	55	49	14	10	3	5.991	6.246	5.622	2.424	2.149	0.537
IER3	-2.0722344879941	1.13682638113313e-7	6.54829613228901	6.22066419224697e-10	1808	1580	1639	278	171	258	161.666	179.425	188.045	48.139	36.749	46.175
TMEM158	-2.07197775239879	0.000493178351282071	2.82459681519695	0.0000597996384156224	112	116	114	25	5	23	10.015	13.173	13.079	4.329	1.075	4.116
FBXO6	-2.06967855102396	0.0012024381393934	1.77080887386631	0.000189810402419253	56	52	63	13	4	7	5.007	5.905	7.228	2.251	0.860	1.253
STX11	-2.0664335576841	0.0000638215848454422	2.99769756318823	0.0000040399436247146	202	119	129	12	28	26	18.062	13.514	14.800	2.078	6.017	4.653
PITPNM3	-2.06468940149683	0.0315572572485313	-0.601215113756999	0.0119345379048357	15	8	10	4	0	1	1.341	0.908	1.147	0.693	0.000	0.179
LOC105376278	-2.06333189185732	0.00733485319508488	-0.191641665495702	0.00192515951600878	22	11	17	3	2	1	1.967	1.249	1.950	0.519	0.430	0.179
NR4A2	-2.05909786471172	0.0000647033204656156	1.62100711462387	0.00000413178796639311	74	55	48	9	9	6	6.617	6.246	5.507	1.558	1.934	1.074
LMO4	-2.05798921210909	1.79603196829111e-7	7.07391853174566	1.31157214803511e-9	2507	2378	2424	392	291	348	224.169	270.046	278.109	67.880	62.537	62.282
CCDC106	-2.05672687300904	0.00214851985623123	3.10514370823612	0.00040266423934767	121	153	161	42	5	27	10.819	17.375	18.472	7.273	1.075	4.832
SAMD9	-2.05594077443624	0.0000556250566627309	7.27624442443597	0.00000336890966232433	6409	2450	2224	402	568	433	573.075	278.222	255.163	69.611	122.065	77.495
KLRF1	-2.05337729098367	0.0158949509645703	-0.909005221057765	0.00510196100479491	18	5	6	2	0	1	1.610	0.568	0.688	0.346	0.000	0.179
JUNB	-2.05108866575471	0.00083086660977372	4.38279322787906	0.000117691464809385	324	361	332	82	13	80	28.971	40.995	38.091	14.199	2.794	14.318
MKX	-2.05094824620066	0.0000751839311106103	2.46390324208925	0.00000504436398882904	148	95	92	14	10	23	13.234	10.788	10.555	2.424	2.149	4.116
RNF175	-2.04808048063541	0.0278712971249533	-0.649731236532101	0.0102303362099614	8	16	11	0	2	3	0.715	1.817	1.262	0.000	0.430	0.537
NCF2	-2.04749127404615	0.0000451368712808949	3.5283464030167	0.00000259336332940846	291	207	172	20	40	38	26.020	23.507	19.734	3.463	8.596	6.801
DLX4	-2.04694331535646	0.0101633414257706	-0.474763780964902	0.00291401363724836	17	10	10	2	1	1	1.520	1.136	1.147	0.346	0.215	0.179
APOL6	-2.04548172855199	9.90680081213374e-8	7.05924122405093	5.11294905737533e-10	3605	2111	2083	380	327	362	322.349	239.726	238.986	65.802	70.274	64.788
LOC100288175	-2.04534026885209	0.00116083203512047	0.264341359425933	0.000181860880118881	21	22	22	3	3	2	1.878	2.498	2.524	0.519	0.645	0.358
RAMP2-AS1	-2.04374902440356	0.0232466329546665	-0.961507054427859	0.00820903050301897	15	13	8	2	0	3	1.341	1.476	0.918	0.346	0.000	0.537
HES1	-2.04269635111899	0.000040948202421084	3.8394437072755	0.00000230177683053476	217	240	270	41	23	38	19.404	27.254	30.978	7.100	4.943	6.801
CPZ	-2.03846076182503	0.00432091727750065	1.12136495781165	0.000982289504110445	42	36	28	7	1	9	3.756	4.088	3.212	1.212	0.215	1.611
H6PD	-2.0365030971976	0.0000470097882544093	4.4099647039377	0.00000273357415389749	411	321	344	79	20	71	36.750	36.453	39.468	13.680	4.298	12.707
LOC105378797	-2.03303078687504	0.0203505342687169	-0.828130743678667	0.00695729619508801	11	6	9	1	0	2	0.984	0.681	1.033	0.173	0.000	0.358
SYNPO	-2.02580970379684	0.0000117820130295651	2.89800724539768	4.42705793105015e-7	186	113	102	20	12	24	16.632	12.832	11.703	3.463	2.579	4.295
C10orf67	-2.02454301584293	0.0244188540828225	-1.0259052627658	0.00870344929752136	15	6	10	1	1	1	1.341	0.681	1.147	0.173	0.215	0.179
OR1F1	-2.02329949538624	0.0221353924883173	-1.7872987084832	0.00771218106501485	6	3	5	0	0	1	0.537	0.341	0.574	0.000	0.000	0.179
PDE4B	-2.02319912256933	0.00000693004112345783	2.84947304680859	2.16752312218585e-7	188	125	116	17	16	28	16.810	14.195	13.309	2.944	3.438	5.011
MYLK3	-2.02142851565877	0.0164858727813066	-1.61741481890749	0.00534494097013634	7	7	6	0	1	1	0.626	0.795	0.688	0.000	0.215	0.179
SEMA4C	-2.02132107947015	0.00236579247265394	2.71829823025012	0.00045500535492592	148	100	86	30	3	28	13.234	11.356	9.867	5.195	0.645	5.011
SLC4A3	-2.01982497055897	0.00390415094826471	0.963647311663247	0.000863516037991393	34	34	28	4	1	12	3.040	3.861	3.212	0.693	0.215	2.148
TGM1	-2.01826592907993	0.000883245405506193	1.34814590016251	0.000126978197831757	44	54	44	8	3	9	3.934	6.132	5.048	1.385	0.645	1.611
CHAC1	-2.01688053725782	0.00103472000120448	3.8716796797116	0.000157247586304176	265	201	238	63	8	57	23.696	22.826	27.306	10.909	1.719	10.201
GCAWKR	-2.01590132576644	0.0276959045748501	-1.31181671357337	0.0101435690800813	7	5	7	3	0	0	0.626	0.568	0.803	0.519	0.000	0.000
TLR1	-2.01432251366614	0.000360144778052436	1.80660922205087	0.0000396378719781626	82	51	44	7	13	6	7.332	5.792	5.048	1.212	2.794	1.074
OSCAR	-2.01245309935277	0.00548011517246752	0.191886464045603	0.00133373776800385	24	13	28	2	2	4	2.146	1.476	3.212	0.346	0.430	0.716
NAALAD2	-2.00484214271541	0.000248419633841978	3.23621608784608	0.0000242472798087164	302	162	137	26	39	22	27.004	18.397	15.718	4.502	8.381	3.937
SUGT1P4-STRA6LP	2.00211597443201	0.0276069197352828	-0.0579125171782807	0.0101058286582272	13	5	1	15	6	15	1.162	0.568	0.115	2.597	1.289	2.685
AGTR1	2.00227546217101	0.00000977675775000733	2.56494033491652	3.45305210919299e-7	35	25	21	70	50	70	3.130	2.839	2.409	12.121	10.745	12.528
GATA3	2.00263997037765	0.000226874681832575	1.37253395601324	0.0000214855204844554	11	14	10	38	18	28	0.984	1.590	1.147	6.580	3.868	5.011
RNF150	2.00334418220194	7.70316674278344e-7	3.57034501612001	1.14000353487281e-8	64	59	53	157	109	148	5.723	6.700	6.081	27.187	23.425	26.488
DMRTA1	2.0038384263567	0.0000542195645185066	2.43945835805225	0.0000032534435866409	40	15	31	86	46	64	3.577	1.703	3.557	14.892	9.886	11.454
LOC730101	2.0060491417917	3.54245619299093e-7	4.21432994348951	3.68014905937349e-9	121	69	73	214	169	225	10.819	7.836	8.375	37.057	36.319	40.269
RGS17	2.00706776696646	0.00000724640836942368	3.82467661412124	2.30252125157039e-7	62	50	76	134	134	168	5.544	5.678	8.720	23.204	28.797	30.067
THBS2	2.00854403768909	0.000175017552873739	2.30840104518898	0.0000153121313824991	31	10	28	51	50	50	2.772	1.136	3.212	8.831	10.745	8.949
AMPH	2.00860570863151	0.0246808974682298	-1.13860726937275	0.00881059437601787	2	3	2	12	2	7	0.179	0.341	0.229	2.078	0.430	1.253
RMDN2	2.01023215553853	0.00000289182458431691	3.7862126862874	6.72517345189979e-8	77	60	68	149	182	156	6.885	6.814	7.802	25.801	39.113	27.920
RIMS1	2.0142532764068	0.0021300946987329	0.641710427449653	0.000397554525870879	15	7	2	18	14	16	1.341	0.795	0.229	3.117	3.009	2.864
HSPB6	2.01625662243475	0.0000143512486515583	3.45883993687687	5.70905574271214e-7	47	61	44	115	133	109	4.203	6.927	5.048	19.914	28.582	19.508
EHD3	2.02006914395363	0.0000230309535662916	2.89680662116895	0.0000010597503817346	50	26	37	102	56	113	4.471	2.953	4.245	17.663	12.035	20.224
ITGBL1	2.02237417267667	3.81886785503229e-7	5.10226790387555	4.20308177055537e-9	236	140	154	416	431	393	21.102	15.898	17.669	72.036	92.624	70.336
SLC38A4-AS1	2.02348121043373	0.000109686600124261	1.22155226454141	0.00000818454919469677	14	10	11	33	23	29	1.252	1.136	1.262	5.714	4.943	5.190
LOC122526782	2.02374515721547	0.0000104022233060458	2.70778338626585	3.73148734204353e-7	32	30	34	91	73	66	2.861	3.407	3.901	15.758	15.688	11.812
LRRC7-AS1	2.02707386280476	0.0287089263287565	-1.27748309364094	0.0106127699928154	1	1	2	3	9	2	0.089	0.114	0.229	0.519	1.934	0.358
FOXC2-AS1	2.02861119301223	0.0279679955637607	-1.22222649442118	0.0102724965064083	1	3	1	6	6	2	0.089	0.341	0.115	1.039	1.289	0.358
ZNF8-DT	2.03117593513875	0.0000905699526170065	1.43097566782899	0.00000637515149623501	12	12	18	40	26	33	1.073	1.363	2.065	6.927	5.588	5.906
LOC105373383	2.03429760502446	0.0426792584208719	-0.872645525695974	0.01738538875234	3	5	0	4	3	8	0.268	0.568	0.000	0.693	0.645	1.432
RPAP3-DT	2.03458816280186	0.000423217068235239	0.984281917413959	0.0000490533898265443	10	4	13	23	15	23	0.894	0.454	1.492	3.983	3.224	4.116
FOXO1	2.03666971194718	0.00000421853385589959	2.89857971913508	1.10434196824632e-7	37	34	33	78	84	89	3.308	3.861	3.786	13.507	18.052	15.929
NPY1R	2.03816204670565	0.000133347111704179	2.45045695608846	0.0000105138749932159	41	27	17	78	60	61	3.666	3.066	1.950	13.507	12.894	10.917
LINC02827	2.04049197815465	0.0350650072793291	-1.53336834211058	0.0136187063466416	0	3	1	2	3	3	0.000	0.341	0.115	0.346	0.645	0.537
APBA1	2.04100271763315	0.000539611525754345	1.27649853920534	0.0000671746222211292	15	5	16	31	25	25	1.341	0.568	1.836	5.368	5.373	4.474
ABCA6	2.04796604704065	0.000710354122698227	1.4267779232306	0.0000967781297619584	29	7	8	28	25	42	2.593	0.795	0.918	4.849	5.373	7.517
KHDRBS3	2.04938374076342	0.0000337600423021455	3.45166619453017	0.00000176546421938219	43	44	59	106	138	108	3.845	4.997	6.769	18.355	29.657	19.329
DNAAF11	2.0520461575973	0.0164909515881864	-0.882862153520157	0.00534863844571448	3	4	1	8	9	4	0.268	0.454	0.115	1.385	1.934	0.716
ZNF491	2.05878135159911	0.0177855245113656	-0.720932971745006	0.00588242786195459	4	0	4	5	4	6	0.358	0.000	0.459	0.866	0.860	1.074
TAPT1-AS1	2.06080027249499	0.0457460116988502	-1.18976520812732	0.0189901986134513	2	0	3	4	6	2	0.179	0.000	0.344	0.693	1.289	0.358
LOC124900216	2.06291393575052	0.000637058408449755	1.9836640320298	0.0000840986818268144	13	17	24	47	43	37	1.162	1.931	2.754	8.139	9.241	6.622
KITLG	2.06460875916165	9.98071530589814e-7	6.02457027433374	1.62179209948322e-8	496	220	304	801	724	859	44.351	24.983	34.878	138.703	155.591	153.737
LOC105374707	2.06472770480452	0.0257251066962254	-0.69299414107662	0.00927140395543603	3	2	2	4	10	7	0.268	0.227	0.229	0.693	2.149	1.253
IGSF10	2.06655944277039	0.0133550509186025	-0.361354993472687	0.00409487352814505	5	4	3	9	15	9	0.447	0.454	0.344	1.558	3.224	1.611
ADAMTS1	2.06698265222094	1.85479958282483e-8	5.77352258496821	2.77713357813376e-11	302	212	240	650	512	677	27.004	24.075	27.536	112.556	110.031	121.164
ABLIM2	2.06711289863966	0.00305993049778063	0.273477226578485	0.000628844067601354	4	3	4	17	6	8	0.358	0.341	0.459	2.944	1.289	1.432
LOC124906986	2.06749421385072	0.0342081746588072	-1.39173573181868	0.0132202915879864	0	3	2	3	2	5	0.000	0.341	0.229	0.519	0.430	0.895
SCUBE3	2.0676003409914	0.0000596111830230428	2.65956386058415	0.00000368740758954042	32	23	33	55	67	99	2.861	2.612	3.786	9.524	14.399	17.718
KCNT2	2.06770383794959	0.0000667099206470643	3.65277845202745	0.00000430159107766482	120	36	59	164	126	197	10.730	4.088	6.769	28.399	27.078	35.258
LOC284344	2.06812254129468	0.000242990546572061	1.78865199893626	0.000023570778053253	15	15	21	49	47	31	1.341	1.703	2.409	8.485	10.100	5.548
TRIM63	2.06942310896957	0.0336987300769091	-2.08100510229586	0.0129749121151735	0	2	2	2	4	3	0.000	0.227	0.229	0.346	0.860	0.537
CORIN	2.06967054218063	0.00902939562452738	-1.18585512084503	0.00250523338369862	2	3	1	5	4	7	0.179	0.341	0.115	0.866	0.860	1.253
LOC124906264	2.07171552508053	0.0478861399838664	-2.00833490391906	0.0201227791326308	0	1	5	4	4	2	0.000	0.114	0.574	0.693	0.860	0.358
NEGR1	2.07260346792487	1.67018497918934e-7	5.68411924537933	1.16316824816071e-9	289	204	249	641	602	568	25.842	23.166	28.568	110.997	129.372	101.656
PALLD	2.07589016537664	5.71563434012706e-7	7.32514578974784	7.24247918247443e-9	1113	548	708	1785	1935	1885	99.521	62.231	81.230	309.095	415.839	337.363
PLP1	2.07957928455354	0.00339931047330695	0.00508425608218748	0.000722263641791434	8	2	5	14	9	13	0.715	0.227	0.574	2.424	1.934	2.327
ALDH1L1	2.08331570465525	0.000612425435699515	0.931310182219631	0.0000798948242816554	9	7	6	25	11	22	0.805	0.795	0.688	4.329	2.364	3.937
NFASC	2.0841384961094	0.00957241915761251	-0.404946234490741	0.00269994362012998	1	4	3	8	8	4	0.089	0.454	0.344	1.385	1.719	0.716
ST6GAL2	2.08561766112027	0.00124631651184218	0.0133118584147771	0.000198626366114383	6	3	3	13	11	8	0.537	0.341	0.344	2.251	2.364	1.432
ZNF610	2.08709983417221	0.00883039976042028	0.118395559537825	0.00243739239749444	5	3	5	6	25	11	0.447	0.341	0.574	1.039	5.373	1.969
KCNS2	2.08942511246059	0.0469589513093736	-1.95803672234502	0.0196163558572548	4	1	0	5	1	6	0.358	0.114	0.000	0.866	0.215	1.074
TSPAN11	2.08942717191575	0.000233747564046392	1.34347274409219	0.0000222962792716805	15	9	9	35	14	39	1.341	1.022	1.033	6.061	3.009	6.980
TOP1P1	2.08953879931317	0.00468176610509194	0.161927896260011	0.00108965617033697	6	6	2	10	16	10	0.537	0.681	0.229	1.732	3.438	1.790
ZNF781	2.08957378838653	0.0166195783017651	-1.62914575537281	0.005397899961603	2	1	1	4	4	4	0.179	0.114	0.115	0.693	0.860	0.716
KLF15	2.09012966104924	0.00195722577158387	0.159355156917198	0.00035744136868187	6	7	3	19	9	13	0.537	0.795	0.344	3.290	1.934	2.327
LINC00622	2.0908091340784	0.0218635140923266	-1.42067891997418	0.00760641470877799	2	1	1	3	2	9	0.179	0.114	0.115	0.519	0.430	1.611
LINC00547	2.09208991987186	0.0027796544027184	-1.0508202843031	0.000560599550195399	3	1	2	4	6	7	0.268	0.114	0.229	0.693	1.289	1.253
HSD17B7	2.09255691601461	3.73084283332343e-7	4.12417010863033	4.01340511233026e-9	78	68	87	231	155	194	6.975	7.722	9.982	40.001	33.310	34.721
TRIM7-AS2	2.09364354903549	0.00447737638496317	-0.152014936725455	0.0010296047725827	2	5	7	12	6	15	0.179	0.568	0.803	2.078	1.289	2.685
CLEC2B	2.09439694585391	0.000272132234758894	4.64033519939095	0.0000272267607093061	116	135	119	256	516	226	10.372	15.331	13.653	44.330	110.890	40.448
HCG15	2.09974746098929	0.0309064529381736	-1.28972891578417	0.0116384454044012	6	1	0	4	6	3	0.537	0.114	0.000	0.693	1.289	0.537
TRHDE	2.10234024279845	0.000532003403469058	0.814221000180913	0.000065929783802626	16	4	8	18	24	25	1.431	0.454	0.918	3.117	5.158	4.474
MAN1A1	2.10378246383988	6.65990760798316e-7	4.50671743251176	9.13092125079518e-9	142	77	97	259	213	312	12.697	8.744	11.129	44.849	45.775	55.839
DDX11L2	2.1038625602618	0.000637512339506544	0.57775444861541	0.000084420114238085	8	5	5	17	10	21	0.715	0.568	0.574	2.944	2.149	3.758
LOC105375846	2.10493046543628	0.0259512940705957	-1.64726686966655	0.00938196889232953	1	3	1	2	9	5	0.089	0.341	0.115	0.346	1.934	0.895
SCARNA7	2.10548405079611	0.00678398345152903	2.0762171337815	0.00174893641276206	10	21	19	36	80	23	0.894	2.385	2.180	6.234	17.192	4.116
PLCL1	2.10915747631774	0.000568064738499533	-0.040100995609105	0.0000719883059981376	7	4	5	13	19	12	0.626	0.454	0.574	2.251	4.083	2.148
IRAG2	2.11058953177298	0.00391323937453199	-1.52352239613406	0.000865840114635711	2	1	3	4	7	6	0.179	0.114	0.344	0.693	1.504	1.074
LOC101927789	2.11284038500511	0.00544811378763441	0.927370547145224	0.00132391671944256	7	8	8	26	7	35	0.626	0.908	0.918	4.502	1.504	6.264
LOC124902814	2.11689154341536	0.00367750136725894	-0.635281069476977	0.000801723653377058	2	4	2	9	8	5	0.179	0.454	0.229	1.558	1.719	0.895
BMPER	2.12142021142643	0.0000461431792957566	1.56501315011506	0.00000266265827549199	13	12	16	42	31	32	1.162	1.363	1.836	7.273	6.662	5.727
DPYSL4	2.12287325929626	0.000172439999049432	2.33376626484801	0.000015033010736681	25	14	25	88	29	55	2.235	1.590	2.868	15.238	6.232	9.843
TMEM45A	2.12304876196827	1.79603196829111e-7	4.6644809795344	1.30275886466436e-9	123	104	112	339	229	299	10.998	11.810	12.850	58.702	49.213	53.513
ZNF561-AS1	2.12404577136826	0.0000193910773415906	2.78989958286701	8.50062773648885e-7	25	32	37	96	61	78	2.235	3.634	4.245	16.624	13.109	13.960
DMBT1	2.1255588968028	0.0286362630289021	-1.48005496584432	0.010574297413072	0	2	1	3	1	4	0.000	0.227	0.115	0.519	0.215	0.716
GPR155	2.12787685292473	0.0000408616853020935	2.14891644944614	0.00000229150261880985	16	16	23	53	34	52	1.431	1.817	2.639	9.178	7.307	9.307
ADRA1B	2.12877824851665	0.00778506901003243	0.0487262197555983	0.00207333979417789	7	2	6	23	5	14	0.626	0.227	0.688	3.983	1.075	2.506
COL24A1	2.13112950386069	0.000604226774954387	0.00766240045681514	0.0000780738240489501	8	3	3	12	12	12	0.715	0.341	0.344	2.078	2.579	2.148
KCND2	2.13138677474316	0.0320461798367624	-1.77063133628688	0.0121792221839505	2	2	1	4	5	6	0.179	0.227	0.115	0.693	1.075	1.074
LOC102724081	2.13163288147422	0.00249087608762013	0.0407754013076932	0.000487426131559542	6	8	5	15	17	18	0.537	0.908	0.574	2.597	3.653	3.222
LOC124906822	2.13205797880515	0.028204018506652	-1.01256399261783	0.0103787701481387	1	2	4	7	10	3	0.089	0.227	0.459	1.212	2.149	0.537
PCOTH	2.13470524435589	0.00516026855612516	-0.00567203626316565	0.00123054532475687	4	2	4	15	10	5	0.358	0.227	0.459	2.597	2.149	0.895
LOC124906223	2.13674725043028	0.0112401664792466	-0.191550511645282	0.00330033989025012	1	2	8	8	8	6	0.089	0.227	0.918	1.385	1.719	1.074
POM121L10P	2.13694430879337	0.0196064924710958	-1.91937891687663	0.00664075142955224	1	1	0	3	1	3	0.089	0.114	0.000	0.519	0.215	0.537
LOC105373456	2.1414884261395	0.000316512805697494	1.76280964894599	0.000033064389601529	25	6	18	38	35	42	2.235	0.681	2.065	6.580	7.522	7.517
TCEA3	2.1438899310891	0.000072725377653583	2.33074497624106	0.00000483799490595026	18	27	22	53	67	52	1.610	3.066	2.524	9.178	14.399	9.307
ABAT	2.14675334757513	0.00669097277056333	-0.611378630331969	0.00171511997606556	3	1	3	5	4	12	0.268	0.114	0.344	0.866	0.860	2.148
LOC105377621	2.14747347928856	0.000516777619741942	1.06289332685643	0.0000632716784772966	7	9	10	28	16	24	0.626	1.022	1.147	4.849	3.438	4.295
EDIL3-DT	2.14860782746347	9.11902631086415e-7	3.80168633955543	1.41013269305071e-8	78	49	58	154	151	172	6.975	5.564	6.654	26.667	32.451	30.783
MSMO1	2.14871558894677	1.72363307322826e-7	7.38046183698884	1.21110892472823e-9	918	617	787	2337	1400	2360	82.085	70.067	90.294	404.681	300.866	422.375
LOC105371814	2.14928735614053	0.00437827234697449	-1.86601663321017	0.00100088314777785	2	1	1	3	5	5	0.179	0.114	0.115	0.519	1.075	0.895
RUNX1T1	2.15172114663022	0.00170373963843085	0.3348845215768	0.000299918350727381	7	3	8	23	16	10	0.626	0.341	0.918	3.983	3.438	1.790
KDM1B	2.15281652410546	0.00000162472578860018	3.4135860520229	3.16216373480821e-8	63	41	47	112	136	147	5.633	4.656	5.392	19.394	29.227	26.309
SCN4B	2.15432227592271	0.00360506650442916	-0.0866939018528436	0.000778758925282111	7	4	2	17	7	11	0.626	0.454	0.229	2.944	1.504	1.969
PRR16	2.15506374996522	8.43868434197465e-7	4.14210040547305	1.27736682795546e-8	84	80	77	217	218	194	7.511	9.085	8.834	37.576	46.849	34.721
LOC124906666	2.15512433160674	0.0116678927606174	-0.459460704275347	0.00346369695395536	2	4	3	7	14	6	0.179	0.454	0.344	1.212	3.009	1.074
TNFSF15	2.15649687856364	0.00000891577835262639	3.59086430149719	3.0658036494232e-7	79	39	56	130	131	188	7.064	4.429	6.425	22.511	28.152	33.647
RPL13AP20	2.15878368265539	0.000342803036719059	1.86887357086384	0.0000370987339164822	10	16	25	43	45	35	0.894	1.817	2.868	7.446	9.671	6.264
SNHG14	2.16037143642454	0.00119676333119423	0.957983009935847	0.000188347717401604	20	6	9	31	28	28	1.788	0.681	1.033	5.368	6.017	5.011
LOC105376369	2.16181578719014	0.00132921427327481	0.613258102225421	0.000217706155689954	7	3	8	24	7	19	0.626	0.341	0.918	4.156	1.504	3.400
LOC105378927	2.16289981052182	0.0255636896349271	-2.07192723799976	0.00918610287041707	2	1	0	3	4	2	0.179	0.114	0.000	0.519	0.860	0.358
PLPP4	2.16375330086431	0.000108545254709386	1.69241966809012	0.00000808588578173389	14	10	18	34	36	39	1.252	1.136	2.065	5.888	7.737	6.980
PPM1L	2.16383244090131	0.00264472083841773	0.960451771658259	0.000524931533156908	16	2	10	21	19	21	1.431	0.227	1.147	3.636	4.083	3.758
H2AC8	2.16414528243756	0.00392921183182537	0.582069154728479	0.000869791948843323	5	7	7	26	15	12	0.447	0.795	0.803	4.502	3.224	2.148
LOC105373737	2.16770705051917	0.0114754681825956	-1.38827820022404	0.00338441397774225	3	0	2	5	3	4	0.268	0.000	0.229	0.866	0.645	0.716
LOC124903318	2.16782428611493	0.00342168101883258	-0.158066516659171	0.000728080614752212	2	4	5	11	6	12	0.179	0.454	0.574	1.905	1.289	2.148
RIC3	2.16849822083506	0.0197894641499792	-1.64117824781741	0.00672118226509056	4	0	2	7	4	3	0.358	0.000	0.229	1.212	0.860	0.537
RET	2.17941823001034	0.0197219208880297	-1.4750965481986	0.00669333691125893	1	1	0	3	4	1	0.089	0.114	0.000	0.519	0.860	0.179
ZNF860	2.18123608758822	0.000551926269583874	1.15607926539861	0.000069325398865777	15	8	9	21	38	31	1.341	0.908	1.033	3.636	8.166	5.548
NECTIN4	2.18140029825317	0.00000179953673855775	3.95714757701325	3.54715300412142e-8	60	66	85	208	136	208	5.365	7.495	9.752	36.018	29.227	37.226
LYNX1	2.18153770874424	0.00365199691729289	2.95619479765387	0.00079184885279196	36	23	32	133	22	147	3.219	2.612	3.671	23.031	4.728	26.309
KCNMB4	2.18271756944501	0.00136531723449276	0.808074660164072	0.000225571937075442	8	3	7	21	16	12	0.715	0.341	0.803	3.636	3.438	2.148
TMSB15A	2.1841737635221	0.0000906955165950584	2.70001484307552	0.00000638962941811971	32	31	29	107	43	109	2.861	3.520	3.327	18.528	9.241	19.508
LOC105375728	2.1844063104507	0.00100993915129018	0.445669553271586	0.00015260242119358	5	5	9	18	19	14	0.447	0.568	1.033	3.117	4.083	2.506
LYPD6B	2.18519455811508	0.0105959291065156	0.191266078232626	0.00307823534296984	4	7	9	18	14	19	0.358	0.795	1.033	3.117	3.009	3.400
METRN	2.18580540136331	0.00865146249130623	1.83397420894303	0.0023777803887311	7	18	23	57	11	63	0.626	2.044	2.639	9.870	2.364	11.275
SYT16	2.18788091357773	0.000139260826661811	2.74818583733157	0.0000111446762786812	63	14	24	73	68	96	5.633	1.590	2.754	12.641	14.613	17.181
GSDMC	2.19147592296973	0.0109921654997736	-1.7441744871322	0.00321726918339972	2	1	1	4	4	5	0.179	0.114	0.115	0.693	0.860	0.895
LOC107986524	2.19305773423753	0.0299652791746646	-1.80007742788851	0.0111871369335087	1	2	0	2	6	2	0.089	0.227	0.000	0.346	1.289	0.358
H2BP2	2.19414401015675	0.00624892798034841	-1.13031430261171	0.00157680324239857	1	1	2	5	5	3	0.089	0.114	0.229	0.866	1.075	0.537
OBSCN	2.19454380755473	0.0161026461789362	-0.735270587478867	0.00518708996595488	2	1	4	12	3	6	0.179	0.114	0.459	2.078	0.645	1.074
TMEM47	2.19529589915631	3.58437724963827e-7	5.4446158735267	3.76669416234838e-9	277	147	202	511	518	610	24.769	16.693	23.176	88.486	111.320	109.173
LOC124907010	2.19557126291672	0.000674519689992314	-0.158232718828929	0.0000905180277576363	6	2	5	15	12	9	0.537	0.227	0.574	2.597	2.579	1.611
METTL7A	2.19785656617748	7.08805079644755e-7	4.30247586308302	1.01371202784662e-8	83	80	96	261	161	278	7.422	9.085	11.014	45.195	34.600	49.754
LOC105377853	2.19792154438933	0.0365429590086483	-2.39532291973362	0.0143540524846183	1	0	1	1	3	4	0.089	0.000	0.115	0.173	0.645	0.716
MEG3	2.19906188336838	0.00000296543213093878	6.4894476788875	6.95167213881309e-8	323	346	464	904	1081	1002	28.882	39.292	53.235	156.539	232.311	179.330
HSF4	2.19992635985544	0.0186607148648221	-1.55694767457402	0.00624151133303557	2	1	1	5	1	11	0.179	0.114	0.115	0.866	0.215	1.969
PRSS35	2.20003837436913	0.00126347504143878	0.25643701813586	0.000202775095258892	8	6	3	17	23	10	0.715	0.681	0.344	2.944	4.943	1.790
PGBD3	2.20250358208095	0.0000120471735671976	3.17115758022476	4.57705698890543e-7	53	33	41	110	113	118	4.739	3.747	4.704	19.048	24.284	21.119
PLSCR4	2.20356010922701	0.00000169724873901252	5.64679890976773	3.32442079833941e-8	399	167	184	632	565	702	35.677	18.965	21.111	109.439	121.421	125.639
SESN3	2.20358250226567	0.0102183107192039	-1.38838609754943	0.00293676359558267	2	1	2	4	5	7	0.179	0.114	0.229	0.693	1.075	1.253
LOC124901031	2.20582983958002	0.0225920733258386	-1.59794612914102	0.0079259095699777	0	4	1	3	4	3	0.000	0.454	0.115	0.519	0.860	0.537
FLRT2	2.20696667229365	0.000244280906637757	2.03217906486507	0.0000237263260893033	13	15	27	39	55	48	1.162	1.703	3.098	6.753	11.820	8.591
LOC112267917	2.21122384769923	0.00102756886773014	0.103749163391078	0.000155777446805501	5	7	2	17	12	9	0.447	0.795	0.229	2.944	2.579	1.611
CYYR1	2.21438995047945	0.000140808215961622	1.36615386833618	0.0000113297992447668	15	8	14	46	21	36	1.341	0.908	1.606	7.965	4.513	6.443
REEP1	2.21629595143948	0.00277677011931366	0.072622783771586	0.000559672679299558	6	5	2	11	13	12	0.537	0.568	0.229	1.905	2.794	2.148
PDE5A	2.21643539815917	0.0000593327265399734	2.62380081727946	0.00000364880403855451	42	19	28	77	76	84	3.756	2.158	3.212	13.334	16.333	15.034
BHLHA15	2.21652401287694	0.0144593981790747	-0.907240353532146	0.00452159640856652	3	3	1	9	2	13	0.268	0.341	0.115	1.558	0.430	2.327
PNPLA3	2.21718968899777	0.000150901897112422	1.71593508549292	0.0000124267333746341	10	11	17	42	19	43	0.894	1.249	1.950	7.273	4.083	7.696
LSP1P5	2.21973569639463	0.00031593586800625	2.86906843341241	0.0000329451840969085	26	35	56	90	115	95	2.325	3.975	6.425	15.585	24.714	17.002
MERTK	2.22017482882449	0.0000223105741100595	1.74713195160096	0.0000010141170050027	19	10	12	35	27	53	1.699	1.136	1.377	6.061	5.802	9.486
MICOS10P1	2.22144253112497	0.0395217470116653	-0.976989887906936	0.0157649550478692	1	0	8	3	5	6	0.089	0.000	0.918	0.519	1.075	1.074
MARCHF3	2.2224562211727	1.20309176823368e-7	4.76479670420694	7.25655400563777e-10	122	109	131	343	306	332	10.909	12.378	15.030	59.395	65.761	59.419
PAPPA	2.22595494786622	4.94212770021237e-8	7.85792497055539	1.5980017436329e-10	1055	816	1075	2872	2293	2847	94.335	92.665	123.336	497.323	492.775	509.535
TNFAIP8L3	2.22768368360424	0.0000123676634917633	3.65311412568607	4.72958154920684e-7	46	53	67	179	87	195	4.113	6.019	7.687	30.996	18.697	34.900
SEMA3B-AS1	2.22781292551452	0.0400236494737313	-1.32876672816472	0.0160124462575542	1	1	1	5	9	1	0.089	0.114	0.115	0.866	1.934	0.179
B3GALT1	2.22835766915878	0.0316297803995176	-2.12145733789338	0.0119763164652084	0	0	2	1	3	2	0.000	0.000	0.229	0.173	0.645	0.358
PWAR6	2.22894975808204	0.0288262153719897	-1.48103240689283	0.010665878166493	2	3	0	3	3	7	0.179	0.341	0.000	0.519	0.645	1.253
DCLK1	2.23018089617881	0.0000243028729970529	1.67545679539143	0.00000113328708811127	16	15	16	40	44	47	1.431	1.703	1.836	6.927	9.456	8.412
LINC01204	2.23056600715848	0.000215742608857984	0.161245514638025	0.000019981365690332	6	4	6	16	15	15	0.537	0.454	0.688	2.771	3.224	2.685
LOC124906974	2.23173103022482	0.032796070069399	-1.61515036892997	0.0125376345471126	4	0	1	3	7	3	0.358	0.000	0.115	0.519	1.504	0.537
TTPA	2.23206270666529	0.00395153051533093	-1.72092649132363	0.000875715380962531	1	1	1	5	3	3	0.089	0.114	0.115	0.866	0.645	0.537
LOC101928462	2.23207524598823	0.0197784769530543	-1.60104933697353	0.00671622078352378	3	0	2	3	4	6	0.268	0.000	0.229	0.519	0.860	1.074
LOC105374145	2.23571758276744	0.0146470359777071	-1.395523049762	0.00460176234042816	2	0	2	3	2	7	0.179	0.000	0.229	0.519	0.430	1.253
PDK4	2.23813928608029	0.00000475654762596055	3.03179029520688	1.28955028287452e-7	36	37	40	105	105	101	3.219	4.202	4.589	18.182	22.565	18.076
NLRP10	2.23873943566828	0.000353429472417092	1.63355127067314	0.0000387363216902581	19	11	14	28	59	44	1.699	1.249	1.606	4.849	12.679	7.875
LINC01572	2.23985131443968	0.000252675360087992	1.55197506311918	0.0000248244664182955	11	10	20	26	37	49	0.984	1.136	2.295	4.502	7.951	8.770
FLT1	2.24047215962214	0.00000307917573502514	3.71116926699302	7.30546858120768e-8	83	47	59	172	166	178	7.422	5.337	6.769	29.784	35.674	31.857
ADH1C	2.24065650155243	0.0160234096383764	-1.64448698658768	0.00515415359155086	3	0	0	3	2	2	0.268	0.000	0.000	0.519	0.430	0.358
ARNT2	2.24163137807884	0.0000257861518423336	3.54684651784751	0.00000123463107316235	65	31	57	167	76	188	5.812	3.520	6.540	28.918	16.333	33.647
RAET1G	2.24440510637666	0.00459886236580557	0.472959299003862	0.00106637887510864	3	9	5	19	15	11	0.268	1.022	0.574	3.290	3.224	1.969
GAL3ST4	2.24796738697517	0.0000523880221173138	2.83709538395618	0.00000312073903671102	29	24	38	90	49	120	2.593	2.725	4.360	15.585	10.530	21.477
LINC01011	2.24817770343709	0.0137080719009865	-0.949982991352453	0.00423380133890063	5	2	0	4	7	5	0.447	0.227	0.000	0.693	1.504	0.895
PALM3	2.24950289730656	0.000151619386612533	1.16667696466024	0.0000125653351948793	14	5	10	34	16	31	1.252	0.568	1.147	5.888	3.438	5.548
PPP1R14C	2.25113077608584	0.0202861500348674	-2.06583861615062	0.00692236361812959	1	0	2	4	2	3	0.089	0.000	0.229	0.693	0.430	0.537
MYOM1	2.25121434722419	0.000305163604688643	1.02468236573641	0.0000314261974814011	15	5	8	22	22	33	1.341	0.568	0.918	3.810	4.728	5.906
LINC01224	2.25369447794248	0.00162782107050051	-0.54820614866012	0.000282302758713214	4	2	2	11	5	9	0.358	0.227	0.229	1.905	1.075	1.611
LOC107986820	2.25429796530811	0.000027074347759858	4.47929476249369	0.0000013083549852138	131	69	92	209	353	263	11.714	7.836	10.555	36.191	75.861	47.070
KCNK2	2.25454468842666	2.8696079914904e-7	4.45515665461008	2.66762641379217e-9	156	75	96	305	267	313	13.949	8.517	11.014	52.815	57.379	56.018
LOC124906203	2.25454491121527	0.00405100627449337	-0.0616590302134788	0.000903806150533654	7	2	2	9	13	9	0.626	0.227	0.229	1.558	2.794	1.611
IL20RB	2.25474362426973	0.0000077479764010866	3.15557319053092	2.48446501895587e-7	39	32	49	114	115	102	3.487	3.634	5.622	19.741	24.714	18.255
MAMDC4	2.2561229472613	0.000541929437810549	0.643111979767248	0.0000675979637015273	6	5	7	21	8	27	0.537	0.568	0.803	3.636	1.719	4.832
ENDOD1	2.25860054152047	2.12299444372118e-8	6.00274456351352	4.75238154296496e-11	358	234	283	798	778	842	32.011	26.573	32.469	138.184	167.195	150.695
SLC26A4	2.25895852873354	0.00334121892520017	0.47221569152098	0.000705557733489602	12	5	2	11	20	19	1.073	0.568	0.229	1.905	4.298	3.400
LOC124907368	2.26017670291976	0.0245017529223268	-1.18662703095578	0.00873756703205721	1	1	4	9	1	11	0.089	0.114	0.459	1.558	0.215	1.969
C4orf47	2.26070761562604	0.000340324330876112	-0.119888082416021	0.0000366622576097154	8	3	3	17	12	11	0.715	0.341	0.344	2.944	2.579	1.969
TNFSF4	2.26287001365649	0.00000194835035467577	3.34565699087826	3.92634377485747e-8	65	37	36	137	87	165	5.812	4.202	4.130	23.723	18.697	29.530
OPN3	2.2640169961987	6.95216958444436e-8	5.10751852578439	2.76668855493371e-10	228	124	131	536	344	455	20.387	14.081	15.030	92.815	73.927	81.432
CRHBP	2.27107484970148	0.00528680494896081	-0.375286813190474	0.00127522005021628	1	7	3	10	9	7	0.089	0.795	0.344	1.732	1.934	1.253
GFRA1	2.27157937232926	0.00000142637716476187	3.28895416910446	2.62534287258745e-8	47	29	53	137	86	136	4.203	3.293	6.081	23.723	18.482	24.340
H2BC21	2.27245169302953	0.000001993439637105	3.36662520173548	4.10879842674514e-8	71	26	44	147	98	136	6.349	2.953	5.048	25.455	21.061	24.340
LOC105369558	2.27352074668349	0.0230113314950409	-1.58177220813132	0.008117353785062	3	1	0	5	3	3	0.268	0.114	0.000	0.866	0.645	0.537
COBLL1	2.27778028762111	0.00000782720779017032	4.42149870424948	2.53573887494014e-7	165	65	91	248	319	305	14.754	7.381	10.441	42.944	68.554	54.587
MT1L	2.27893247668639	0.000028568015232424	3.15248976918543	0.00000140878456951181	29	30	47	123	80	90	2.593	3.407	5.392	21.299	17.192	16.108
PTPRR	2.27913388250892	0.0000155584675128818	1.70167105960912	6.39659554848498e-7	13	12	17	39	34	46	1.162	1.363	1.950	6.753	7.307	8.233
HMGA2-AS1	2.27931683155853	0.00811316079718281	-1.38212627085752	0.00218644689062245	2	1	2	5	7	5	0.179	0.114	0.229	0.866	1.504	0.895
ARC	2.27944066074221	0.0277582079717144	-1.61034074410861	0.0101801959095369	1	0	1	2	1	6	0.089	0.000	0.115	0.346	0.215	1.074
MEOX2	2.28173044394171	0.00065097026483308	0.0472609789084254	0.0000867042847452094	7	6	5	19	13	22	0.626	0.681	0.574	3.290	2.794	3.937
PAPPA-AS1	2.28232560236716	0.00447988875207383	-0.380373262055846	0.00103144537765995	3	3	4	8	16	9	0.268	0.341	0.459	1.385	3.438	1.611
RCAN2	2.28284779703562	0.00000240291917758616	2.28819621747039	5.15487573851029e-8	23	20	22	71	45	72	2.057	2.271	2.524	12.295	9.671	12.886
LOC107987110	2.28446165002439	0.000216860249993815	1.73564967173586	0.0000202115259233494	13	13	15	40	53	30	1.162	1.476	1.721	6.927	11.390	5.369
AKNAD1	2.28459385988959	0.000253840237374165	0.898348164897923	0.0000249862638828071	8	5	14	29	21	23	0.715	0.568	1.606	5.022	4.513	4.116
LOC105374085	2.28681929138566	0.0426995174163763	-1.14609251599505	0.0173987722682493	2	0	5	5	5	5	0.179	0.000	0.574	0.866	1.075	0.895
ZNF582-DT	2.28916111292875	0.00197929366148888	0.0803512842470747	0.00036293556434696	3	3	6	18	8	10	0.268	0.341	0.688	3.117	1.719	1.790
LOC107986124	2.28970834517057	0.00877711474427397	-1.0797727975231	0.0024205014233836	1	2	5	9	10	4	0.089	0.227	0.574	1.558	2.149	0.716
HAND2-AS1	2.29031555420374	0.00263028307782211	-0.498190350273424	0.000521738777406575	6	4	1	11	7	12	0.537	0.454	0.115	1.905	1.504	2.148
PLEKHA8P1	2.29167586268491	0.0000213946472400414	2.02622012149029	9.61841186080708e-7	15	16	20	66	42	40	1.341	1.817	2.295	11.429	9.026	7.159
BMP4	2.29197068345813	1.98849829693516e-7	4.80053039482487	1.60741685487857e-9	131	101	133	413	255	382	11.714	11.470	15.259	71.516	54.801	68.367
SLC4A11	2.29288803326921	0.00159077381390686	1.04246308821105	0.000274789805685441	13	3	10	24	11	40	1.162	0.341	1.147	4.156	2.364	7.159
TUBA1A	2.29626981344267	9.39697838106447e-8	7.67980949292489	4.61610056027915e-10	827	837	943	2567	2332	2539	73.948	95.050	108.192	444.508	501.156	454.411
SLC52A1	2.29920144076344	0.00037005070487058	0.757473763389202	0.0000411526215370563	9	4	10	25	11	33	0.805	0.454	1.147	4.329	2.364	5.906
CLDN16	2.30183006973271	0.0117366251808255	-1.43095608802973	0.00349042178316464	5	0	2	6	5	5	0.447	0.000	0.229	1.039	1.075	0.895
KCNMA1	2.30223500029677	0.00000133206245137824	3.70199906382892	2.36063797191144e-8	74	46	57	161	166	181	6.617	5.224	6.540	27.879	35.674	32.394
SLC12A8	2.30331779347264	0.0000450434186405198	1.93181145317371	0.00000257959137967409	20	14	15	68	35	44	1.788	1.590	1.721	11.775	7.522	7.875
PLXNB3	2.31603160115504	0.000523556399287512	1.04508999611676	0.0000643558974004348	9	4	9	28	12	26	0.805	0.454	1.033	4.849	2.579	4.653
DPH6-DT	2.31682110824994	0.0423356306547976	-1.52480139316184	0.0172006597872433	1	2	1	6	3	5	0.089	0.227	0.115	1.039	0.645	0.895
PDCL3P4	2.31733739738418	0.0423747318646443	-1.68641011442034	0.0172218161588929	0	1	3	3	4	3	0.000	0.114	0.344	0.519	0.860	0.537
LINC02968	2.31801839901373	0.0398472264379473	-1.78187157158611	0.0159121308409711	0	1	2	1	3	7	0.000	0.114	0.229	0.173	0.645	1.253
TP53I3	2.3192382819776	0.00000605286553839068	6.46795575714769	1.76143581144562e-7	307	321	417	1366	549	1293	27.451	36.453	47.843	236.540	117.982	231.411
AHNAK2	2.31925756290609	0.00000183076312963464	4.93650213105755	3.63147269216174e-8	163	97	124	388	254	492	14.575	11.015	14.227	67.187	54.586	88.054
LOC124904024	2.32034351638345	0.00839861993906589	-0.565798417150018	0.00228687704969342	1	3	7	9	6	12	0.089	0.341	0.803	1.558	1.289	2.148
LOC105374005	2.32299916747254	0.0019398565353017	0.229893484741861	0.000353424925285039	5	2	8	18	12	12	0.447	0.227	0.918	3.117	2.579	2.148
SLC7A8	2.32309566368243	0.000252756472305267	-0.331796821074767	0.0000248638688712183	3	3	3	10	9	10	0.268	0.341	0.344	1.732	1.934	1.790
ZNF429	2.32518109451215	0.0082999898282088	-1.84924937558968	0.00224815045962427	1	1	1	2	6	5	0.089	0.114	0.115	0.346	1.289	0.895
CERKL	2.32864424438754	0.0107735509559691	-0.640099929464169	0.00314256482616908	4	1	2	7	8	7	0.358	0.114	0.229	1.212	1.719	1.253
PTGER4	2.33071304368781	0.00000120988871244739	3.98695413140392	2.05384665152429e-8	73	54	56	196	121	233	6.527	6.132	6.425	33.940	26.003	41.701
ELAVL3	2.3321999922047	0.0133625386923979	-1.11150929134752	0.00409800030039214	2	1	2	5	8	5	0.179	0.114	0.229	0.866	1.719	0.895
MYOSLID	2.33259716871423	0.00156456142006478	1.03051458326435	0.000268997159960149	8	13	4	30	10	35	0.715	1.476	0.459	5.195	2.149	6.264
INHBB	2.33628793311672	0.0231698954329047	-0.789579526325711	0.00817905088748913	3	0	6	4	7	9	0.268	0.000	0.688	0.693	1.504	1.611
ILRUN-AS1	2.33835572493639	0.00193398365506696	0.582224521491774	0.0003517536494883	3	7	11	17	22	17	0.268	0.795	1.262	2.944	4.728	3.043
CCDC81	2.34125533339898	0.00122790554261773	0.911764255952157	0.000194470551986529	16	7	5	28	43	17	1.431	0.795	0.574	4.849	9.241	3.043
LINC01415	2.34226562700338	0.00188474120649306	0.335689194100586	0.000340219109715791	14	2	6	17	20	20	1.252	0.227	0.688	2.944	4.298	3.579
CYFIP2	2.34751618852106	1.85479958282483e-8	5.22974528698394	3.37370476087038e-11	206	120	141	498	381	492	18.420	13.627	16.177	86.235	81.878	88.054
TOX-DT	2.3495668409213	0.000216860249993815	0.598668847226113	0.0000202269851380874	11	6	3	16	16	27	0.984	0.681	0.344	2.771	3.438	4.832
ADAM22	2.34959226567865	0.0186204724075217	-1.23703085804342	0.00622457776786696	2	0	2	4	3	5	0.179	0.000	0.229	0.693	0.645	0.895
ANKRD34A	2.35039361482567	0.00234448612753964	-0.0457338598319833	0.000449741307266497	4	4	2	10	14	9	0.358	0.454	0.229	1.732	3.009	1.611
SCN3B	2.35050823137647	0.00124378657760348	-0.263290831161099	0.000197913807492059	4	2	4	10	11	11	0.358	0.227	0.459	1.732	2.364	1.969
LINC00402	2.35209043199004	0.00930256988730015	-2.19807158769896	0.0026006935837148	1	0	1	2	5	2	0.089	0.000	0.115	0.346	1.075	0.358
FLJ42969	2.35214509208136	0.0094249216276726	-1.72930154506501	0.00264779230903027	1	2	1	3	5	7	0.089	0.227	0.115	0.519	1.075	1.253
LOC107984577	2.35334829209687	0.0162001705155676	-1.83885855011931	0.00523015080940351	2	1	0	3	3	4	0.179	0.114	0.000	0.519	0.645	0.716
LOC105371493	2.35395083067349	0.00862422074422457	-0.367926280527655	0.0023676119006188	2	3	5	14	4	15	0.179	0.341	0.574	2.424	0.860	2.685
AOX1	2.35441112420661	6.29629255268508e-8	7.81034478504131	2.38822189848147e-10	1407	738	982	2883	3009	3143	125.810	83.807	112.666	499.228	646.646	562.510
PDE6G	2.35489386274482	0.0312535868433764	-1.71596410334736	0.0117866561500484	0	1	1	4	1	3	0.000	0.114	0.115	0.693	0.215	0.537
ZNF442	2.35553898448364	0.0250148678862539	-1.89345893531458	0.00895321350287758	0	1	1	1	5	3	0.000	0.114	0.115	0.173	1.075	0.537
TMEM108	2.3564256672968	0.0108936892591114	-1.15666325444101	0.00317964042919221	3	2	0	5	3	6	0.268	0.227	0.000	0.866	0.645	1.074
GATD1-DT	2.35736679076974	0.000304338089594733	1.36310589723378	0.0000313194589155132	7	13	19	47	33	28	0.626	1.476	2.180	8.139	7.092	5.011
LOC124906263	2.35927244122299	0.00923019857690043	-1.06074108992509	0.00257759120811216	1	2	3	6	9	5	0.089	0.227	0.344	1.039	1.934	0.895
CAVIN2	2.36154494564303	4.48937077025043e-8	5.22222987481107	1.36730125489364e-10	189	125	146	490	433	447	16.900	14.195	16.751	84.850	93.053	80.001
LOC100996662	2.36221284983809	0.0164353717716659	-0.442625557521273	0.00532243602703869	6	0	4	12	5	6	0.537	0.000	0.459	2.078	1.075	1.074
MYOSLID-AS1	2.36389180850262	0.0404383054871129	-1.68265279029296	0.0162487458063502	0	6	0	2	4	3	0.000	0.681	0.000	0.346	0.860	0.537
ASTN2	2.36401180001488	0.00000643022615399957	3.30621079034151	1.95121897969891e-7	35	37	48	147	75	142	3.130	4.202	5.507	25.455	16.118	25.414
EFCAB10	2.36439864093502	0.0160513216781989	-1.5166010844901	0.00516512807391365	3	1	0	3	5	4	0.268	0.114	0.000	0.519	1.075	0.716
ZSCAN18	2.36536365217121	0.00247843419650018	0.237170413993947	0.000483604434064021	5	3	6	18	6	24	0.447	0.341	0.688	3.117	1.289	4.295
ZNF793	2.3658547339129	0.0115202966969776	-1.20087281416591	0.00340264950321126	3	2	0	5	7	3	0.268	0.227	0.000	0.866	1.504	0.537
LOC124902868	2.37284798435507	0.0300096587648278	-1.56260507434413	0.0112055715012306	0	2	3	4	6	3	0.000	0.227	0.344	0.693	1.289	0.537
ABLIM3	2.37335955990018	8.92894801571415e-8	5.30466718212427	4.27514610875506e-10	214	116	171	511	456	516	19.135	13.173	19.619	88.486	97.996	92.350
FBXL16	2.37541815046992	0.00943551915820661	-0.694461500285911	0.00265194295455129	1	5	2	11	5	7	0.089	0.568	0.229	1.905	1.075	1.253
LOC124900756	2.37565916653299	0.0325236073665631	-2.0507909290138	0.0123990944387762	1	0	1	8	2	1	0.089	0.000	0.115	1.385	0.430	0.179
ZNF571-AS1	2.38047727889605	0.00781433030436579	-1.20477893111765	0.00208544011810798	1	1	1	3	8	3	0.089	0.114	0.115	0.519	1.719	0.537
LRRC7	2.38075774463473	0.0135706953726885	-1.67252262530289	0.0041778633706994	3	1	0	3	4	5	0.268	0.114	0.000	0.519	0.860	0.895
SCIN	2.38286193008732	0.00245398118795052	-0.100292758626972	0.0004762754241778	2	4	6	12	14	10	0.179	0.454	0.688	2.078	3.009	1.790
THSD7B	2.38490960626294	0.0452755640090701	-2.01846506890913	0.0187470451894291	1	1	0	6	3	1	0.089	0.114	0.000	1.039	0.645	0.179
LOC101929667	2.38862366776134	0.00214324161180094	0.70694568536362	0.000401039009599502	3	8	8	33	9	17	0.268	0.908	0.918	5.714	1.934	3.043
MAP1LC3B2	2.39369788934242	0.00831952546758835	-0.705973288701597	0.00225602851412466	1	7	2	7	11	8	0.089	0.795	0.229	1.212	2.364	1.432
CRYAB	2.39385672636801	6.90249189046964e-7	4.64076560994272	9.63364469515147e-9	98	92	125	365	265	326	8.763	10.448	14.341	63.204	56.950	58.345
LOC105377642	2.39432864023899	0.0273388387869338	-2.4184630182168	0.00998219508499413	0	0	3	4	3	1	0.000	0.000	0.344	0.693	0.645	0.179
MS4A12	2.39512657830385	0.0102988070862688	-1.85285393656215	0.00297142549933387	1	0	2	4	3	3	0.089	0.000	0.229	0.693	0.645	0.537
ZNF253	2.40431896998731	0.0043015921403425	-0.783495879999656	0.000976029705267365	4	3	1	6	8	13	0.358	0.341	0.115	1.039	1.719	2.327
TIAM1-AS1	2.40496528559994	0.00203172085353655	-0.592559866147949	0.000374233318327155	1	5	2	8	8	7	0.089	0.568	0.229	1.385	1.719	1.253
LOC124902384	2.40551866924815	0.000150901897112422	1.76440738531226	0.000012439338484143	16	9	17	48	36	45	1.431	1.022	1.950	8.312	7.737	8.054
LHFPL1	2.40652042406424	0.00179464962486978	-1.00851305203272	0.000319269529707278	1	1	2	6	5	4	0.089	0.114	0.229	1.039	1.075	0.716
ACTG2	2.40687200906723	0.00886558362704625	-0.33971633439953	0.00244875777088294	3	5	1	11	5	12	0.268	0.568	0.115	1.905	1.075	2.148
PURPL	2.40707428228162	0.0000248612226680192	1.29298969945907	0.00000117024907099183	11	8	11	37	22	37	0.984	0.908	1.262	6.407	4.728	6.622
INKA2-AS1	2.40803424589616	0.0000541738861039394	1.55275844517854	0.00000324396544696516	15	7	14	37	38	36	1.341	0.795	1.606	6.407	8.166	6.443
LINC01173	2.40875347582072	0.000176565057229367	0.711066275590646	0.0000155257764312345	6	9	9	27	26	22	0.537	1.022	1.033	4.675	5.588	3.937
LOC101928146	2.41014528803451	0.00660528400088023	-0.745969579331708	0.0016889023636127	1	3	4	8	14	5	0.089	0.341	0.459	1.385	3.009	0.895
SPOCK3	2.41428837606044	0.000380297426501478	0.808269040352945	0.0000426835502322577	10	4	11	28	25	23	0.894	0.454	1.262	4.849	5.373	4.116
FOLR3	2.41966859433297	0.0227793419661851	-1.84129774516646	0.00800777108773943	0	1	2	2	3	5	0.000	0.114	0.229	0.346	0.645	0.895
FBN2	2.42107878741228	1.97683818391628e-7	7.15568125125691	1.58569907800771e-9	830	401	593	1776	1631	2105	74.216	45.538	68.036	307.537	350.508	376.737
LINC00632	2.42131654840911	0.00103472000120448	1.03186003834105	0.0001572222163345	17	3	8	31	29	20	1.520	0.341	0.918	5.368	6.232	3.579
CPNE7	2.42277744156404	0.000239128842804091	2.33786583363694	0.0000230177495747253	18	19	22	95	26	83	1.610	2.158	2.524	16.450	5.588	14.855
MZF1-AS1	2.42414453377037	0.000078431993600519	1.01335181372416	0.00000531593539513529	10	8	7	24	24	34	0.894	0.908	0.803	4.156	5.158	6.085
TTLL11	2.42612821597399	0.00000235917199848847	2.79998634022527	5.01701792987848e-8	34	28	22	79	89	98	3.040	3.180	2.524	13.680	19.126	17.539
CDS1	2.42842589331517	0.000330348994512463	0.866098329149933	0.0000350644032852117	4	7	10	23	24	17	0.358	0.795	1.147	3.983	5.158	3.043
C11orf65	2.42869460653438	0.0186243139417917	-1.37784824270123	0.00622729288454007	2	0	2	5	8	2	0.179	0.000	0.229	0.866	1.719	0.358
MMP15	2.43226058656317	0.00558260416727501	2.10237497423349	0.00136354117454646	15	6	27	74	12	76	1.341	0.681	3.098	12.814	2.579	13.602
KRT15	2.43271821268544	0.0300680174960625	-2.50327757669413	0.0112367109284502	0	0	1	5	0	3	0.000	0.000	0.115	0.866	0.000	0.537
MAP1A	2.43427756074008	1.48113654912579e-7	5.24455716578391	9.67039781483696e-10	154	119	184	474	416	529	13.770	13.514	21.111	82.079	89.400	94.676
FRMD3	2.43443474894921	0.00015163809966309	1.07665949701755	0.0000125796501174129	16	5	5	28	30	21	1.431	0.568	0.574	4.849	6.447	3.758
SRPX2	2.43495234396799	1.36190380890746e-8	5.87182931749024	1.74509512235196e-11	319	184	243	886	629	814	28.524	20.895	27.880	153.422	135.175	145.684
LOC112268474	2.4381010930349	0.000706947612199276	0.824077968814296	0.0000961821524370113	4	3	12	23	13	17	0.358	0.341	1.377	3.983	2.794	3.043
SIAE	2.43907973454177	3.49728930034955e-7	3.90739017347018	3.60993672340521e-9	66	55	71	192	198	216	5.902	6.246	8.146	33.247	42.551	38.658
FAAHP1	2.439305821315	0.00132905937048767	0.0601172801645185	0.000217598142177219	3	2	6	18	8	10	0.268	0.227	0.688	3.117	1.719	1.790
LOC124906608	2.44065341379685	0.0369991864315414	-1.43798304518729	0.0145838728261125	2	0	1	7	3	2	0.179	0.000	0.115	1.212	0.645	0.358
MARCHF10	2.44076935969702	0.00794100206105671	-1.08975416968881	0.00212770662113502	3	0	3	5	7	5	0.268	0.000	0.344	0.866	1.504	0.895
LINC02783	2.44345402403744	0.0216844431957883	-2.40861707224028	0.00751390566035305	0	1	0	2	3	1	0.000	0.114	0.000	0.346	0.645	0.179
LOC124906278	2.44470291701663	0.00836011522027186	-1.32512827542543	0.00226963456359327	1	1	1	4	3	6	0.089	0.114	0.115	0.693	0.645	1.074
ADAMDEC1	2.44606829859551	0.000109921083467302	0.547322020144436	0.00000820888081359467	10	6	3	23	14	23	0.894	0.681	0.344	3.983	3.009	4.116
LINC00243	2.44615293839219	0.0156448580691583	-1.57480603065783	0.00500244020529804	0	3	2	5	4	4	0.000	0.341	0.229	0.866	0.860	0.716
DKK1	2.44723782281436	1.79603196829111e-7	6.95111987297547	1.32165393261491e-9	640	390	558	2091	1093	1965	57.227	44.288	64.020	362.083	234.890	351.681
LINC01778	2.45525185011356	0.0368339369305335	-1.55388933257103	0.0145095753298676	0	2	1	3	6	2	0.000	0.227	0.115	0.519	1.289	0.358
ANKRD18CP	2.45668511904256	0.00670158737138785	-1.22510626292421	0.0017206102634287	2	0	2	5	4	4	0.179	0.000	0.229	0.866	0.860	0.716
LEPR	2.45807907407222	7.14077549419264e-7	5.15426736715526	1.03270247586371e-8	258	102	135	521	435	547	23.070	11.583	15.489	90.218	93.483	97.898
PADI1	2.45918964618579	0.00266339845387322	-0.213031512652319	0.000530626081719301	2	6	2	12	7	12	0.179	0.681	0.229	2.078	1.504	2.148
LOC101926887	2.45926353307858	0.000966319962963024	-0.364540223581326	0.000143788314349616	5	1	4	8	14	11	0.447	0.114	0.459	1.385	3.009	1.969
SNCA	2.46138570085208	0.00000193073056373897	2.32117618973485	3.87778865867236e-8	23	22	19	78	60	70	2.057	2.498	2.180	13.507	12.894	12.528
CCN2	2.4616398096279	3.58737389509406e-8	8.40975619433907	1.00380441039195e-10	1382	1176	1592	4829	3643	4872	123.575	133.547	182.653	836.202	782.895	871.954
DOK5	2.46199333795677	0.00000208503025468482	2.15920839174048	4.34623507359599e-8	19	20	20	58	58	76	1.699	2.271	2.295	10.043	12.464	13.602
GHR	2.46412211691924	0.002233487224781	-1.30485053609988	0.000424143140435342	2	2	1	7	5	7	0.179	0.227	0.115	1.212	1.075	1.253
RASL11B	2.46778543557387	0.0144360165164143	-1.50691332878211	0.00451059002274795	2	0	1	7	2	3	0.179	0.000	0.115	1.212	0.430	0.537
LINC01583	2.46900339897743	0.0135614964599968	-1.44188916213904	0.00417200657077742	2	1	0	2	2	10	0.179	0.114	0.000	0.346	0.430	1.790
SYPL2	2.47159639761412	0.000635714479776752	1.54483288052085	0.0000837884953518676	13	7	15	54	15	55	1.162	0.795	1.721	9.351	3.224	9.843
TSPAN13	2.475535838089	0.0000244523625382672	2.22884405320704	0.00000114188062841927	21	20	16	80	50	59	1.878	2.271	1.836	13.853	10.745	10.559
LINC01602	2.47553960963499	0.00000630976094474503	2.0603024002861	1.86582886932813e-7	17	16	17	63	51	51	1.520	1.817	1.950	10.909	10.960	9.128
LINC02901	2.47951917697341	0.00192622529650873	-0.814805501286459	0.000349983230717481	1	2	3	7	5	9	0.089	0.227	0.344	1.212	1.075	1.611
ABI3BP	2.48100584137484	0.000644300359856657	3.05890389132121	0.0000854553331410427	62	21	36	83	188	124	5.544	2.385	4.130	14.372	40.402	22.193
OSR1	2.48262638844405	0.0000155584675128818	2.82474368053762	6.40316615846916e-7	29	20	30	118	47	105	2.593	2.271	3.442	20.433	10.100	18.792
LINC02334	2.48628364988016	0.0127372190298508	-2.36021320621953	0.00386741950769566	0	0	2	2	3	2	0.000	0.000	0.229	0.346	0.645	0.358
SERPINI1	2.48799523086339	9.31417122602741e-7	3.02910085116518	1.48846039366313e-8	36	23	31	100	93	102	3.219	2.612	3.557	17.316	19.986	18.255
HAS2-AS1	2.48822555825169	0.00656289325933437	-0.17643578809035	0.00167439068791499	2	2	4	6	22	7	0.179	0.227	0.459	1.039	4.728	1.253
LOC124908072	2.48851223582548	0.0144484366359207	-1.47902861739561	0.00451696140088101	0	1	2	3	3	4	0.000	0.114	0.229	0.519	0.645	0.716
CNTN3	2.49336371416618	0.000336007768461908	0.520677195969254	0.0000360620201694598	13	5	4	27	18	25	1.162	0.568	0.459	4.675	3.868	4.474
SIPA1L2	2.49640361411146	0.00445668204363759	0.215223570847473	0.00102393679984005	7	2	8	18	15	20	0.626	0.227	0.918	3.117	3.224	3.579
PLAT	2.50222073409127	8.79083739926929e-8	6.65204839268892	3.86299060114525e-10	474	316	433	1622	858	1673	42.384	35.885	49.679	280.870	184.388	299.421
RTN1	2.50636975789179	9.95804587086579e-7	3.10860048843965	1.60373951035583e-8	55	26	38	153	86	156	4.918	2.953	4.360	26.494	18.482	27.920
LOC107985694	2.50965912917525	0.000118253544803097	0.927515344020964	0.00000902968244112689	6	7	6	17	27	24	0.537	0.795	0.688	2.944	5.802	4.295
LINC00886	2.51182708831307	0.000102893971250502	1.77238700539863	0.00000750495139142139	17	9	15	42	53	44	1.520	1.022	1.721	7.273	11.390	7.875
GSG1	2.51906225041814	0.0152315102960396	-1.86138175345844	0.00483691848537958	1	0	2	2	5	5	0.089	0.000	0.229	0.346	1.075	0.895
CYP19A1	2.5212701055017	0.00542186325567356	-1.67062830974959	0.00131530057829611	1	1	1	4	6	4	0.089	0.114	0.115	0.693	1.289	0.716
CRYM-AS1	2.52431989329204	0.0083633372308836	-1.86918062072675	0.00227154937349208	2	0	0	3	1	4	0.179	0.000	0.000	0.519	0.215	0.716
CHI3L2	2.52762315632243	0.0191180823530768	-1.66891409399987	0.00644085127403122	2	2	0	9	1	7	0.179	0.227	0.000	1.558	0.215	1.253
CNTNAP3	2.5280736392578	0.0133086220615851	-0.3247123471717	0.00407815505033526	9	0	8	10	13	13	0.805	0.000	0.918	1.732	2.794	2.327
CHST2	2.52835799055879	4.37136933604907e-8	4.77275894050022	1.25551531214249e-10	108	86	117	388	283	372	9.657	9.766	13.424	67.187	60.818	66.578
SLC44A3-AS1	2.52870986290746	0.000471370621514377	1.40507402413238	0.0000562257220531001	18	10	7	36	54	32	1.610	1.136	0.803	6.234	11.605	5.727
TNNT2	2.52950447601128	0.00673658846584614	-0.038041357583574	0.00173294779773694	2	3	7	22	13	7	0.179	0.341	0.803	3.810	2.794	1.253
LOC107986570	2.5301191926463	0.0181360568073519	-2.79156354491391	0.00602542914573319	0	0	0	1	0	5	0.000	0.000	0.000	0.173	0.000	0.895
PLCE1-AS1	2.53734958567498	3.3865123431292e-7	3.07153348816078	3.35219437896587e-9	47	30	34	122	123	132	4.203	3.407	3.901	21.126	26.433	23.624
CYP2J2	2.53850230027835	0.000125197776971351	0.453541806842385	0.00000967670916399636	6	5	5	17	23	19	0.537	0.568	0.574	2.944	4.943	3.400
DAAM2	2.54090214009169	0.00000582326238748358	4.50011453338841	1.65098266378461e-7	134	56	102	367	186	443	11.982	6.359	11.703	63.551	39.972	79.285
PAX9	2.54102239139946	0.0000193891570081589	0.795319608178777	8.48180113469059e-7	9	6	9	30	23	31	0.805	0.681	1.033	5.195	4.943	5.548
LMO3	2.54172143766055	0.0197742368412869	-1.39470358584168	0.00671355137131118	3	3	0	3	7	10	0.268	0.341	0.000	0.519	1.504	1.790
PLXDC1	2.54329725092897	0.00739860901148018	-0.871409675978952	0.00194327350233132	1	1	1	8	1	8	0.089	0.114	0.115	1.385	0.215	1.432
LOC124900273	2.54905657589365	0.00859021670800737	-1.42276061298084	0.00235774260347871	3	1	0	4	8	3	0.268	0.114	0.000	0.693	1.719	0.537
SP140	2.54962366679332	0.000332176022977109	2.58546977432036	0.0000353822613704631	24	16	31	56	118	79	2.146	1.817	3.557	9.697	25.359	14.139
PLCB4	2.55365146004299	0.0000169048141764388	3.29502891607461	7.10586642412176e-7	47	26	51	116	165	140	4.203	2.953	5.851	20.087	35.459	25.056
SLC23A3	2.55381650361263	0.00585343775745646	-1.03217346330744	0.00144542888717494	1	2	2	8	3	10	0.089	0.227	0.229	1.385	0.645	1.790
LOC105371880	2.56089392081473	0.0387663139499705	-2.50644156421072	0.0154011345899637	0	0	1	4	0	5	0.000	0.000	0.115	0.693	0.000	0.895
TLR10	2.56089392081473	0.0404902865421112	-2.76134937163185	0.0162771858285505	0	1	0	4	0	5	0.000	0.114	0.000	0.693	0.000	0.895
LOC729732	2.56483249341397	0.0358729254700591	-1.6966481767358	0.0140346169848524	1	1	0	2	4	4	0.089	0.114	0.000	0.346	0.860	0.716
POM121L9P	2.56603594640677	0.00000125375353582954	2.72876935151486	2.16728941027615e-8	28	24	24	100	62	107	2.504	2.725	2.754	17.316	13.324	19.150
LOC100996437	2.56741168112168	0.00476332192916717	-1.75746863963886	0.00111337688917668	1	2	0	4	2	6	0.089	0.227	0.000	0.693	0.430	1.074
STYK1	2.56969215544227	0.00000789252948004198	1.68869782518309	2.5814391907114e-7	12	10	15	45	41	43	1.073	1.136	1.721	7.792	8.811	7.696
LRRC71	2.57301846532951	0.0298542066658289	-1.55847934649323	0.0111355081130982	0	3	1	4	4	4	0.000	0.341	0.115	0.693	0.860	0.716
GRHL3	2.57397799510478	0.000116562672784873	1.32992763533813	0.00000885708159079189	13	9	5	40	29	26	1.162	1.022	0.574	6.927	6.232	4.653
NDNF	2.57452135735564	0.000346802163019583	0.781237048172666	0.0000376518204596563	12	2	8	20	22	27	1.073	0.227	0.918	3.463	4.728	4.832
LOC107986108	2.57519299108075	0.000303192557504404	0.936528518278818	0.0000311001638780176	11	7	6	30	26	30	0.984	0.795	0.688	5.195	5.588	5.369
DNAJB4	2.57777597389562	9.4043730537524e-8	7.65707034045494	4.79516596448015e-10	1193	619	804	2765	3183	2877	106.675	70.294	92.244	478.795	684.040	514.904
ADAM23	2.57913532366767	0.0000104724282789982	2.53641311380758	3.77038675136176e-7	39	18	17	73	95	86	3.487	2.044	1.950	12.641	20.416	15.392
PDE4DIPP5	2.59253143335227	0.000236714178898848	0.0273925702506728	0.0000227054565962742	6	2	4	15	11	18	0.537	0.227	0.459	2.597	2.364	3.222
PSG5	2.59389705613622	0.000366835191739293	-0.0597181445204159	0.0000406479487426577	6	4	4	17	17	19	0.537	0.454	0.459	2.944	3.653	3.400
IDH1-AS1	2.59400851976973	0.0021300946987329	-0.619902876318959	0.000397621209152853	2	1	2	11	6	5	0.179	0.114	0.229	1.905	1.289	0.895
ENTPD1	2.59487698978422	0.00302297188781181	-1.71881083417048	0.000619369006985444	1	1	2	9	3	6	0.089	0.114	0.229	1.558	0.645	1.074
COL14A1	2.59644966854259	0.00828164105861506	-1.14208613457601	0.0022411206247415	1	1	3	10	2	10	0.089	0.114	0.344	1.732	0.430	1.790
LOC124906434	2.5992560230998	0.000133077610317257	1.10920433397654	0.0000104843509682853	9	8	8	26	31	36	0.805	0.908	0.918	4.502	6.662	6.443
LOC105374673	2.60263897551739	0.00350942391091514	-2.01237644705999	0.000751333573267059	3	1	0	7	2	6	0.268	0.114	0.000	1.212	0.430	1.074
KRTAP1-5	2.60479186016972	0.00539871060761231	-0.778285334885948	0.00130855452981425	1	2	2	3	11	10	0.089	0.227	0.229	0.519	2.364	1.790
LOC105374003	2.60996250923136	0.0000340804003887277	2.17718584509312	0.00000179450700413083	18	15	14	54	71	50	1.610	1.703	1.606	9.351	15.258	8.949
PCDH10-DT	2.61207775121646	0.0001978691464269	-0.178618696700974	0.0000179634966909137	4	2	5	11	12	19	0.358	0.227	0.574	1.905	2.579	3.400
RAB3A	2.61227546749173	0.00838456932990531	-0.84061156353027	0.00228148709039085	2	1	1	4	3	15	0.179	0.114	0.115	0.693	0.645	2.685
CMTM8	2.61281095378945	0.0000987436542261004	1.67147662886934	0.00000714697261032091	7	13	15	56	26	39	0.626	1.476	1.721	9.697	5.588	6.980
GUSBP3	2.61314093695528	0.0446910705887299	-1.52826517321117	0.0184216581850945	0	4	1	7	3	4	0.000	0.454	0.115	1.212	0.645	0.716
LOC124901475	2.61328728909727	0.0198877578678015	-2.8700288210618	0.00675827613154676	1	0	0	3	3	1	0.089	0.000	0.000	0.519	0.645	0.179
ARSL	2.61465770608252	0.0000243028729970529	1.17097781764924	0.00000113208181357532	7	5	11	34	20	28	0.626	0.568	1.262	5.888	4.298	5.011
LOC105379082	2.61626530877973	0.00356033963189597	-2.35704921870295	0.000767326026871747	2	0	0	3	2	3	0.179	0.000	0.000	0.519	0.430	0.537
EPGN	2.61946900294125	0.00639401995084612	-0.718602136872765	0.00162295668693905	5	2	0	6	9	6	0.447	0.227	0.000	1.039	1.934	1.074
HEPACAM	2.62103990570565	0.000679599149635936	-0.661585155476744	0.0000912780850151487	2	1	5	9	7	12	0.179	0.114	0.574	1.558	1.504	2.148
NHLH2	2.62454446065843	0.00178962861466312	-1.37701783103055	0.000317819880828123	1	1	1	4	4	7	0.089	0.114	0.115	0.693	0.860	1.253
PCDHGA5	2.62624882906258	0.0089215717026088	-1.69289085260842	0.00246810549091572	1	2	0	4	3	5	0.089	0.227	0.000	0.693	0.645	0.895
IP6K3	2.62701131746237	0.0000077479764010866	2.44406573186192	2.48598173296896e-7	15	21	26	89	60	68	1.341	2.385	2.983	15.411	12.894	12.170
H2BC5	2.6280453444442	0.00000197344806376347	4.09313078863408	4.04948303097838e-8	82	51	82	279	292	206	7.332	5.792	9.408	48.312	62.752	36.868
PANK1-AS1	2.62872260902949	0.000581418124933716	0.286854896118776	0.0000741609045270933	4	3	5	10	17	22	0.358	0.341	0.574	1.732	3.653	3.937
LOC124900652	2.63117672316531	0.00521877558500167	-0.800700119788608	0.0012513658461064	1	3	1	6	10	5	0.089	0.341	0.115	1.039	2.149	0.895
ADAMTS14	2.635098158603	0.00304696934735699	-1.87941868304221	0.000625233108212788	1	0	0	4	1	2	0.089	0.000	0.000	0.693	0.215	0.358
SERPINF2	2.63701047668958	0.00176569393945308	-1.77045659121725	0.000312251807225754	1	1	1	6	5	4	0.089	0.114	0.115	1.039	1.075	0.716
LINC00520	2.63712936850919	0.00000363380339099952	3.48786878251013	8.98037434441191e-8	32	37	61	139	148	161	2.861	4.202	6.999	24.070	31.806	28.815
LOC101928143	2.63957980110044	0.00886827930672125	-2.18086734791001	0.00245005378434041	0	0	2	4	2	2	0.000	0.000	0.229	0.693	0.430	0.358
VAC14-AS1	2.63957980110044	0.0105599559485473	-2.05549674414776	0.00306515821215139	0	0	2	4	2	2	0.000	0.000	0.229	0.693	0.430	0.358
VIT	2.64033529311505	0.00014821436459361	0.654174745139042	0.0000121284730633746	12	2	10	30	19	28	1.073	0.227	1.147	5.195	4.083	5.011
RAB40B	2.64303680726947	0.000166117208821028	1.84687858950313	0.0000142855428304615	7	10	22	40	39	46	0.626	1.136	2.524	6.927	8.381	8.233
LOC101928351	2.64384062259562	0.00912853535700852	-1.59696868809251	0.0025423896197016	1	1	0	6	3	2	0.089	0.114	0.000	1.039	0.645	0.358
SH3TC2	2.64450169386996	0.000465521883903879	0.178744884958793	0.0000553751625362592	8	4	3	29	9	22	0.715	0.454	0.344	5.022	1.934	3.937
LOC124907500	2.64480615627449	0.0024655346402651	-0.405628734440024	0.000479860926752255	6	2	2	8	19	14	0.537	0.227	0.229	1.385	4.083	2.506
NEFH	2.6450343272472	0.00247516942154931	-0.0015773259181402	0.000482505666991487	4	3	2	13	16	9	0.358	0.341	0.229	2.251	3.438	1.611
ST8SIA2	2.64504963842111	0.00173310057886579	-1.52873729078918	0.000305625745657467	1	1	2	6	4	8	0.089	0.114	0.229	1.039	0.860	1.432
TLL1	2.64540537666086	0.0000808067301165277	0.4855171488606	0.00000550703744607103	9	4	6	23	31	20	0.805	0.454	0.688	3.983	6.662	3.579
ZNF347	2.65007732883592	0.0000437604798982102	1.14884894241303	0.00000248435008998047	15	6	6	40	26	32	1.341	0.681	0.688	6.927	5.588	5.727
C1orf162	2.65171023353771	0.0403401328187231	-2.09011693073844	0.0161743159209518	2	0	0	4	5	1	0.179	0.000	0.000	0.693	1.075	0.179
RASSF10-DT	2.65401014834393	0.0135351853294385	-1.8077668212129	0.00416104690142668	1	0	1	3	7	2	0.089	0.000	0.115	0.519	1.504	0.358
HYAL3	2.65428285827199	0.00037005070487058	2.2099357436934	0.0000411883324038265	18	13	13	73	24	84	1.610	1.476	1.492	12.641	5.158	15.034
CMBL	2.65687000943522	2.08188027304725e-8	5.93531468230952	4.53089227438463e-11	308	179	267	950	798	978	27.541	20.327	30.633	164.504	171.493	175.035
RDH5	2.65706263620216	0.0394311507095783	-1.45225581214447	0.0157190092773975	5	2	0	14	2	9	0.447	0.227	0.000	2.424	0.430	1.611
PCDHB15	2.66178994949664	0.0171205040333611	-1.73280622061331	0.00560818400993323	0	1	3	4	7	3	0.000	0.114	0.344	0.693	1.504	0.537
FAM151B-DT	2.66587176673445	0.000125310894310805	0.174261064782277	0.00000970103615327395	3	3	4	18	9	14	0.268	0.341	0.459	3.117	1.934	2.506
LINC01354	2.66778430850579	0.00745149149824262	-1.92771465173757	0.00195907859714875	2	1	0	4	3	6	0.179	0.114	0.000	0.693	0.645	1.074
FN1	2.66835541918903	9.39697838106447e-8	10.0391048413761	4.59314496041536e-10	5891	2692	4103	14593	12786	17795	526.757	305.704	470.744	2526.961	2747.763	3184.815
HTR7	2.67032625309676	0.0000468785200417036	0.854957491569509	0.0000027196654146816	10	4	5	23	24	25	0.894	0.454	0.574	3.983	5.158	4.474
RASL11A	2.67516469412388	0.000226024380812388	1.08821533288428	0.0000213109190567676	14	6	4	44	14	34	1.252	0.681	0.459	7.619	3.009	6.085
ACTA2	2.67523471832435	1.85479958282483e-8	5.38015779014397	3.56406004222852e-11	164	125	182	636	473	633	14.664	14.195	20.881	110.131	101.650	113.290
CD24	2.67523885297994	0.00444790031774023	-1.55691371042752	0.00102111975955086	2	0	1	8	3	3	0.179	0.000	0.115	1.385	0.645	0.537
CRACR2A	2.67643475105886	0.0257889256913645	-1.49846334301559	0.00930524526200042	2	1	0	3	3	8	0.179	0.114	0.000	0.519	0.645	1.432
PDE1A	2.68349133588789	0.00605396470723489	-1.40256713074494	0.00151217362448468	3	0	2	8	5	5	0.268	0.000	0.229	1.385	1.075	0.895
PDZK1	2.68461402085237	0.0187098505450409	-1.88089141110356	0.00626262283905578	0	1	1	3	6	2	0.000	0.114	0.115	0.519	1.289	0.358
KIF26B	2.68585073830204	0.0370617440538429	-1.35077388147081	0.0146108355491459	0	2	2	3	7	5	0.000	0.227	0.229	0.519	1.504	0.895
LOC124906953	2.68919700931598	0.000714881774154919	0.632042753657555	0.0000975727828796198	6	4	5	12	29	25	0.537	0.454	0.574	2.078	6.232	4.474
KALRN	2.68994018300515	9.15632380252365e-7	2.5962952991411	1.44615485999316e-8	35	17	22	81	83	115	3.130	1.931	2.524	14.026	17.837	20.582
RAB6B	2.69090818131937	0.000231947909833129	0.882372370208178	0.0000220669258826444	12	2	9	34	21	23	1.073	0.227	1.033	5.888	4.513	4.116
ABCA13	2.69351737498512	0.0000851753231340722	0.857649548104012	0.00000592127914835796	9	7	8	27	27	42	0.805	0.795	0.918	4.675	5.802	7.517
SNAI2	2.69628189435224	0.00000157704160829061	5.30662166798837	3.03013217859593e-8	180	126	175	528	797	522	16.095	14.309	20.078	91.430	171.279	93.424
LINC03033	2.69862567100569	0.00104262592262539	-0.656626737831023	0.000158643553828152	5	2	2	10	16	12	0.447	0.227	0.229	1.732	3.438	2.148
CALML6	2.70863491700177	0.0150274932469616	-1.60236713177067	0.00475437667208932	1	0	1	6	7	1	0.089	0.000	0.115	1.039	1.504	0.179
TRHDE-AS1	2.70913860989407	0.000621339890367213	-0.0090077105716586	0.0000813282221877244	4	2	5	14	20	12	0.358	0.227	0.574	2.424	4.298	2.148
CCDC144NL-AS1	2.7097073837265	0.0156448580691583	-1.53059647093293	0.0050041754699509	1	1	0	6	7	1	0.089	0.114	0.000	1.039	1.504	0.179
DNAH3	2.71261292216774	0.00330517887192666	-1.73988029541219	0.000694864430169385	1	0	1	5	2	4	0.089	0.000	0.115	0.866	0.430	0.716
ZSCAN4	2.71801895787264	0.000637512339506544	-1.45804110123401	0.0000843528754141964	1	1	2	8	4	7	0.089	0.114	0.229	1.385	0.860	1.253
CD36	2.71837357667941	0.0000177204354256986	1.21116460409839	7.61399134383642e-7	9	8	9	34	36	34	0.805	0.908	1.033	5.888	7.737	6.085
LAMA2	2.71921001549476	3.68159133758542e-7	3.16698102456272	3.93753084233734e-9	42	28	39	144	110	167	3.756	3.180	4.475	24.935	23.639	29.888
LOC105378029	2.72020623841541	0.0117926218422267	-1.99141488314366	0.00351388159855432	1	0	1	7	6	1	0.089	0.000	0.115	1.212	1.289	0.179
NID2	2.72688573468635	1.61498128858171e-7	4.87110114145724	1.08455403038692e-9	140	65	108	402	298	486	12.518	7.381	12.391	69.611	64.041	86.981
NR2F1	2.72760013933107	1.79603196829111e-7	4.47951270300499	1.29141154034384e-9	77	65	103	337	284	306	6.885	7.381	11.817	58.356	61.033	54.766
LOC124907457	2.73097870265134	0.0202176218217798	-2.56686991077483	0.00689174249639329	0	0	0	3	0	3	0.000	0.000	0.000	0.519	0.000	0.537
SEMA3E	2.73198564170166	0.000102990876626866	1.82284861748674	0.00000753763597747922	15	10	14	37	73	53	1.341	1.136	1.606	6.407	15.688	9.486
LOC105374666	2.73664906984297	0.00999622123774692	-1.44900763991791	0.00285667926713989	1	1	3	4	14	7	0.089	0.114	0.344	0.693	3.009	1.253
LINC00882	2.73768726678311	0.00026294100526153	-0.045806638106265	0.0000261109803135595	4	2	1	8	11	11	0.358	0.227	0.115	1.385	2.364	1.969
LOC124904314	2.7380630227952	7.34310546616308e-7	2.73633424447194	1.07301939096401e-8	21	20	20	99	65	78	1.878	2.271	2.295	17.143	13.969	13.960
DCN	2.74103099648735	6.82475086112678e-9	7.51520123441889	3.36881891570842e-12	837	586	712	3431	2006	3013	74.842	66.546	81.689	594.121	431.097	539.244
KCNJ8	2.74666752660462	0.00000260339807467034	2.0115983339225	5.78777819589584e-8	13	16	17	75	50	56	1.162	1.817	1.950	12.987	10.745	10.022
ABCA8	2.74730043331713	1.86327724320514e-7	3.59196249590285	1.41350468642599e-9	67	48	41	214	193	202	5.991	5.451	4.704	37.057	41.476	36.152
ANGPTL4	2.75130429237471	0.000197565362349084	3.77039805485314	0.0000178990631104723	42	29	55	229	59	271	3.756	3.293	6.310	39.654	12.679	48.502
SPATA18	2.75147201258959	5.96144656210171e-7	3.57216957742158	7.73425346299818e-9	53	28	50	179	120	213	4.739	3.180	5.737	30.996	25.788	38.121
LCN15	2.75366965965443	0.00870158847549115	-1.95803672234502	0.00239426246760654	1	0	1	7	1	5	0.089	0.000	0.115	1.212	0.215	0.895
LOC124906814	2.75417721260965	0.0106454834230761	-1.79475688771979	0.00309925092568352	2	0	0	4	1	5	0.179	0.000	0.000	0.693	0.215	0.895
SLC15A2	2.75474212637916	0.00526359654270956	-1.36123236399998	0.0012643497975679	1	1	0	7	1	5	0.089	0.114	0.000	1.212	0.215	0.895
PDK4-AS1	2.75558994559954	0.00435845943403068	-1.91758448674749	0.00099381113944724	1	1	0	4	3	4	0.089	0.114	0.000	0.693	0.645	0.716
CCL13	2.75842389134595	0.0202582684922371	-1.14889019751774	0.00690937710980727	0	2	3	11	2	6	0.000	0.227	0.344	1.905	0.430	1.074
SULT1C4	2.75990293208891	0.00486939072082118	-1.48237117841215	0.00114210557138027	2	2	0	6	7	4	0.179	0.227	0.000	1.039	1.504	0.716
LOC124908777	2.76114268257159	0.00786868761824919	-2.21691749446214	0.00210293988900153	0	1	1	6	2	3	0.000	0.114	0.115	1.039	0.430	0.537
AK5	2.76372681698546	0.00000210439985357117	3.37520340734473	4.40979200754561e-8	43	33	37	135	173	148	3.845	3.747	4.245	23.377	37.178	26.488
LINC00519	2.76385730427662	0.0229298231509596	-2.21108152119207	0.00807570932830388	0	0	2	3	4	2	0.000	0.000	0.229	0.519	0.860	0.358
LOC107987116	2.76416771157964	0.00012616498705617	-0.00582250038226493	0.00000979069169544212	3	2	5	17	9	16	0.268	0.227	0.574	2.944	1.934	2.864
LOC105371967	2.76586007449979	0.0109099399661509	-0.35451849114583	0.00318574046020674	4	7	0	15	14	5	0.358	0.795	0.000	2.597	3.009	0.895
LOC730183	2.76907807004332	0.0219443620143608	-1.92683709611322	0.00763898759771868	0	0	1	2	7	1	0.000	0.000	0.115	0.346	1.504	0.179
EPHB6	2.76922684002095	0.0120135535484782	-1.29985908077425	0.00359315959259918	0	3	1	7	2	6	0.000	0.341	0.115	1.212	0.430	1.074
LOC107986838	2.77317627687226	0.0110891207878664	-1.46918283748959	0.00325047353525694	1	0	2	3	11	3	0.089	0.000	0.229	0.519	2.364	0.537
TSPAN12	2.77507230081617	0.0000308812805091426	1.55747584881619	0.00000156883510607944	8	12	13	52	30	49	0.715	1.363	1.492	9.004	6.447	8.770
LOC100130111	2.77678532305011	0.0000821827908381619	0.392282282760415	0.00000562603557357056	3	4	4	16	11	21	0.268	0.454	0.459	2.771	2.364	3.758
PPARGC1A	2.78123755866709	0.00119962420635201	-0.846121471073034	0.000189096341443996	3	2	1	7	15	8	0.268	0.227	0.115	1.212	3.224	1.432
PTGER2	2.78184553928783	5.56767565390274e-7	2.73710051757861	6.92250965510717e-9	29	16	27	99	73	117	2.593	1.817	3.098	17.143	15.688	20.940
FAM13C	2.78217437322218	0.000014914747423604	2.49491048547785	6.03749569255455e-7	33	13	29	89	121	86	2.951	1.476	3.327	15.411	26.003	15.392
CSTF3-DT	2.78244188177572	0.002205914551633	-1.34572319906477	0.000416300874530913	1	2	1	8	4	8	0.089	0.227	0.115	1.385	0.860	1.432
ANKRD24	2.78266912781348	0.00187720243560248	0.153982026866758	0.000338157906724312	1	7	7	21	11	16	0.089	0.795	0.803	3.636	2.364	2.864
LOC105376601	2.78926935743661	0.00252823148591661	-0.684037686026098	0.000497565766255819	3	1	3	9	5	21	0.268	0.114	0.344	1.558	1.075	3.758
LOC124901102	2.79412009936212	0.00337444381608883	-0.221829995326798	0.000715301515299516	1	2	4	15	4	12	0.089	0.227	0.459	2.597	0.860	2.148
PPIC-AS1	2.80518723381745	0.00526840720410432	-1.64762899218955	0.00126616054246134	2	1	0	3	5	7	0.179	0.114	0.000	0.519	1.075	1.253
DNAI1	2.80599403200842	0.00783405439839864	-2.25616863654131	0.00209174416034845	0	0	1	3	1	4	0.000	0.000	0.115	0.519	0.215	0.716
PARM1	2.80764228800496	0.000637418323432311	-0.750736410899935	0.0000842651010830179	4	1	3	15	10	10	0.358	0.114	0.344	2.597	2.149	1.790
CPNE8	2.80893366731214	0.0357640737237375	-2.48635755591873	0.0139658240881154	0	0	1	2	4	2	0.000	0.000	0.115	0.346	0.860	0.358
LOC105377375	2.81092012348402	0.00370056197928236	-1.18317787321087	0.000809052102919833	3	0	2	5	6	9	0.268	0.000	0.229	0.866	1.289	1.611
CELF4	2.81116635870168	0.0106351591206435	-0.895709972481499	0.00309558387288472	0	2	4	5	4	11	0.000	0.227	0.459	0.866	0.860	1.969
SLCO4C1	2.8113312505461	0.000151265672515525	0.401531001764171	0.0000124910342681642	7	3	5	20	31	17	0.626	0.341	0.574	3.463	6.662	3.043
H2AC11	2.81262203809852	0.00212656982648862	-0.859399165449073	0.000396312026393242	2	1	2	11	7	7	0.179	0.114	0.229	1.905	1.504	1.253
GLIPR1L2	2.81430837168445	0.00235433358992001	-0.778714064490903	0.000452215922103153	1	2	3	9	14	6	0.089	0.227	0.344	1.558	3.009	1.074
ERBB4	2.81468238650353	0.00517634860875927	-1.62645388543423	0.00123612659087546	1	1	0	6	3	3	0.089	0.114	0.000	1.039	0.645	0.537
TAFA2	2.81472250672221	0.00588941900496597	-1.75026310898134	0.00145715695938065	1	0	1	5	2	5	0.089	0.000	0.115	0.866	0.430	0.895
MCC	2.8181022485967	0.0000143512486515583	2.89075610976915	5.71122940989759e-7	41	13	30	102	100	124	3.666	1.476	3.442	17.663	21.490	22.193
LOC124904625	2.82111816204727	0.00686596210894098	-1.72686235001786	0.00177519403363864	1	0	2	5	7	3	0.089	0.000	0.229	0.866	1.504	0.537
NSG1	2.82270982842742	0.0000606460702048576	0.848902803405452	0.0000037710527424983	4	9	7	23	27	31	0.358	1.022	0.803	3.983	5.802	5.548
PEG10	2.82318047293263	3.96060991608029e-7	5.78692671657385	4.45759479424532e-9	306	145	197	760	973	871	27.362	16.466	22.602	131.604	209.102	155.885
CCDC3	2.82426717076705	0.0000142472561071618	1.47919163056243	5.63582836439853e-7	13	7	13	41	46	51	1.162	0.795	1.492	7.100	9.886	9.128
KCNIP3	2.82615853857674	0.0000633395058886737	2.39607657056838	0.00000398973507432076	15	14	24	102	32	99	1.341	1.590	2.754	17.663	6.877	17.718
OR2B6	2.82639470667918	0.00601967973732816	-1.50721304893518	0.00150061535051291	0	3	2	5	4	9	0.000	0.341	0.229	0.866	0.860	1.611
H2BC8	2.82722802298873	0.000251488735202823	-0.156451832594427	0.0000246766088888232	4	1	3	14	13	9	0.358	0.114	0.344	2.424	2.794	1.611
RAB17	2.82741800599541	0.00108160182572152	-0.90164583117573	0.000166120912170884	2	1	1	12	3	8	0.179	0.114	0.115	2.078	0.645	1.432
LOC101929470	2.82963595975962	0.000781020762419428	-1.2828815373191	0.000108979641267827	1	2	1	5	8	8	0.089	0.227	0.115	0.866	1.719	1.432
OTOGL	2.83703516959625	0.00197322185177416	-1.44695526396979	0.000361098862689426	1	1	0	5	4	3	0.089	0.114	0.000	0.866	0.860	0.537
THBS1	2.83780789320734	5.02007483248582e-8	8.42272558542565	1.71685185789529e-10	1745	816	1281	5297	4161	6040	156.033	92.665	146.971	917.242	894.216	1080.994
LOC105378678	2.83928845402676	0.000914370373476296	-0.49201988915883	0.000132840461201083	3	3	1	14	5	15	0.268	0.341	0.115	2.424	1.075	2.685
LOC124901456	2.84177193417667	0.00974039447847714	-2.26225725839046	0.00276185790460489	1	0	0	5	3	1	0.089	0.000	0.000	0.866	0.645	0.179
DNAH12	2.84271848436548	0.00761825664757556	-0.78370376867005	0.00201943962744774	1	2	6	7	16	13	0.089	0.227	0.688	1.212	3.438	2.327
FAM27B	2.84373991680221	0.00613530059452714	-0.377619189322018	0.00153808915380332	2	0	10	7	10	12	0.179	0.000	1.147	1.212	2.149	2.148
PDGFRA	2.84591513671515	5.93079032265169e-7	4.28345825637161	7.59695812999782e-9	118	55	68	391	212	406	10.551	6.246	7.802	67.707	45.560	72.663
LOC107984830	2.84591888731174	0.00664611238846451	-1.5125853516942	0.00170016828542115	0	1	1	4	3	4	0.000	0.114	0.115	0.693	0.645	0.716
NTN1	2.8463437491465	0.000194988554153457	1.12348489794059	0.0000176534843208204	4	6	8	29	12	40	0.358	0.681	0.918	5.022	2.579	7.159
AKR1C1	2.85199788443411	0.000488536413899653	2.60671885603849	0.0000589937641955681	16	20	35	178	34	116	1.431	2.271	4.016	30.823	7.307	20.761
LINC00968	2.85884845634773	0.0106717472380844	-2.72395322622553	0.00310756077079648	0	0	0	4	0	3	0.000	0.000	0.000	0.693	0.000	0.537
LOC105372709	2.85887442988982	0.0195789512646003	-2.28262548569599	0.00662777084221391	0	0	0	3	0	4	0.000	0.000	0.000	0.519	0.000	0.716
NODAL	2.86168723926392	0.0028477622121297	-1.83984400306904	0.00057798133692273	1	0	1	4	4	4	0.089	0.000	0.115	0.693	0.860	0.716
TRIL	2.86550458408138	0.000115321405524464	0.488504466117393	0.00000874842151099652	5	5	3	26	17	17	0.447	0.568	0.344	4.502	3.653	3.043
PTGDS	2.87159834830013	0.00247649316280562	-1.68265279029296	0.000483071698278898	1	0	0	3	3	2	0.089	0.000	0.000	0.519	0.645	0.358
TSPAN8	2.87553969104645	0.00217631019794073	-1.44802261671178	0.000409225347504836	1	1	1	6	4	8	0.089	0.114	0.115	1.039	0.860	1.432
GABBR2	2.87593246843451	0.000884537452498508	-0.306134712952033	0.000127328951780503	3	3	1	8	12	14	0.268	0.341	0.115	1.385	2.579	2.506
LOC124906104	2.8778007162163	0.0237541196841601	-2.19894914332331	0.00841777938565033	0	1	0	1	6	3	0.000	0.114	0.000	0.173	1.289	0.537
HFE-AS1	2.88240757722487	0.017334855661818	-1.57976444830355	0.0057010354181915	1	1	0	1	9	7	0.089	0.114	0.000	0.173	1.934	1.253
LOC102724378	2.88504046159097	0.00223316856567559	-0.635208045657715	0.000423943765141622	5	1	1	8	8	15	0.447	0.114	0.115	1.385	1.719	2.685
LOC105371490	2.88546214435916	0.00430286184318229	-1.90646886880769	0.000976585358016127	0	0	2	2	3	5	0.000	0.000	0.229	0.346	0.645	0.895
FAM157B	2.89104900300387	0.0333196298156154	-2.2431587030482	0.0128002327522731	0	1	0	10	0	4	0.000	0.114	0.000	1.732	0.000	0.716
ADPRHL1	2.89266709562	0.00094908392912458	-0.0899402888015821	0.000140220334261908	2	1	9	11	10	21	0.179	0.114	1.033	1.905	2.149	3.758
GASK1B	2.89796312035172	6.69063665772395e-8	5.32469057874264	2.57940226824328e-10	207	96	144	687	475	743	18.509	10.902	16.521	118.963	102.079	132.977
SUSD2	2.89919713112149	0.00112414435700462	-0.0237263028126606	0.000174682051247018	1	3	3	15	4	16	0.089	0.341	0.344	2.597	0.860	2.864
LOC124901967	2.90356839005825	0.00427217202930427	-1.6778431654716	0.000967494747588991	2	0	0	6	3	2	0.179	0.000	0.000	1.039	0.645	0.358
SRPX	2.90624456520806	1.16895230591366e-8	5.29516269187154	7.26869982535542e-12	162	113	142	645	557	611	14.486	12.832	16.292	111.690	119.702	109.352
MYRIP	2.907201380976	0.000174824354349813	0.674040505504241	0.0000152843578047405	10	2	5	36	13	25	0.894	0.227	0.574	6.234	2.794	4.474
IRX5	2.91048049765504	0.00417766034105301	-1.70400647054823	0.0009390773618273	0	2	1	6	4	4	0.000	0.227	0.115	1.039	0.860	0.716
ZNF225-AS1	2.910783828632	0.000140431045875331	0.975328930230817	0.0000112645223964169	10	3	5	30	19	30	0.894	0.341	0.574	5.195	4.083	5.369
LINC02818	2.91102795239469	0.00307387986098713	-1.76137872692115	0.000633048756348053	0	1	1	4	5	3	0.000	0.114	0.115	0.693	1.075	0.537
LINC00460	2.91492450333792	0.0000407134096091095	0.954990748672931	0.0000022784522228702	8	6	7	37	38	25	0.715	0.681	0.803	6.407	8.166	4.474
LOC124904970	2.92011677749911	0.0000357054798469116	0.789386942385073	0.00000192492544629227	9	3	5	26	22	28	0.805	0.341	0.574	4.502	4.728	5.011
LOC105378662	2.92081858730789	0.00618862969725305	-1.48585004361541	0.00155812471360388	1	0	1	3	4	6	0.089	0.000	0.115	0.519	0.860	1.074
TMEM35A	2.92168780571671	0.00199702083327356	-0.705333794711145	0.000366820018747053	4	0	1	6	5	9	0.358	0.000	0.115	1.039	1.075	1.611
LOC124908120	2.92535457135101	0.00830091651897763	-1.7804772822634	0.00224942239813141	0	0	3	3	3	5	0.000	0.000	0.344	0.519	0.645	0.895
LSP1	2.92741579150963	0.00669097277056333	-1.72299938037688	0.00171639783164648	0	1	1	3	4	5	0.000	0.114	0.115	0.519	0.860	0.895
CCDC13-AS2	2.9333843722541	0.00824161688171601	-2.12452541031635	0.00222721471010682	0	1	0	4	5	1	0.000	0.114	0.000	0.693	1.075	0.179
PCDH10	2.93534012961392	6.90249189046964e-7	3.10676318696731	9.57152803752429e-9	41	21	37	174	106	159	3.666	2.385	4.245	30.130	22.780	28.457
TMEM253	2.94067808356394	0.0000569791833122742	0.994700886616831	0.00000348280917771207	7	9	4	36	34	23	0.626	1.022	0.459	6.234	7.307	4.116
LOC105372703	2.94085975848259	0.00709482350471505	-1.72409047884021	0.00184671876574662	0	2	1	3	5	7	0.000	0.227	0.115	0.519	1.075	1.253
H4C8	2.94307845111404	0.000119392621847209	0.47565989108898	0.00000914635680361655	3	6	3	26	11	20	0.268	0.681	0.344	4.502	2.364	3.579
KCNJ6	2.94864218135606	0.00139406346091719	-1.42767813512758	0.000231361483471457	2	0	1	5	4	7	0.179	0.000	0.115	0.866	0.860	1.253
LINC01088	2.94933092971615	0.0100000947931679	-2.62926916323842	0.00285850241040872	0	0	1	1	4	5	0.000	0.000	0.115	0.173	0.860	0.895
SGIP1	2.95326742920708	7.33640291679139e-7	4.44500276055086	1.06747810131152e-8	93	58	81	305	440	317	8.316	6.586	9.293	52.815	94.558	56.734
HS6ST3	2.95648876087203	0.00301358586073326	-2.11657377989313	0.000616508984069919	0	1	0	5	2	2	0.000	0.114	0.000	0.866	0.430	0.358
ZNF540	2.95968591330156	0.000193089776737739	0.169218016281254	0.0000174455568710319	3	4	2	23	8	16	0.268	0.454	0.229	3.983	1.719	2.864
ITIH3	2.96173894743106	0.0000545955542158299	1.18285899509418	0.00000329297895717915	6	11	5	47	19	36	0.537	1.249	0.574	8.139	4.083	6.443
ARHGAP22	2.96860079282853	7.36852109770833e-8	4.34123265046657	3.06983530373373e-10	71	57	70	292	308	305	6.349	6.473	8.031	50.563	66.190	54.587
SYTL5	2.96866307364334	0.00180053840726136	-1.38307645906375	0.000320569670233353	3	0	3	10	5	10	0.268	0.000	0.344	1.732	1.075	1.790
SERPINE1	2.97171307611946	2.63226248831274e-8	8.6800239044547	7.03813499548862e-11	1662	1020	1640	7490	4390	8118	148.611	115.831	188.160	1296.988	943.429	1452.898
CTAGE11P	2.97306934786689	0.0102742213630635	-0.960447133070037	0.00296049880589703	0	4	3	5	8	12	0.000	0.454	0.344	0.866	1.719	2.148
DKK2	2.97519276020357	0.00197929366148888	-0.676458097543931	0.0003625779111455	3	0	5	12	9	8	0.268	0.000	0.574	2.078	1.934	1.432
TMEM236	2.9811313027255	0.00142125353829565	-1.09172738645825	0.000237169790663213	1	1	3	9	12	6	0.089	0.114	0.344	1.558	2.579	1.074
PXT1	2.98272992925236	0.0114953423849714	-1.92450579839146	0.00339170498797969	0	1	2	7	4	4	0.000	0.114	0.229	1.212	0.860	0.716
NR1I2	2.98335302357595	0.000392654009868761	-1.20484750956259	0.0000445831502313368	1	1	1	6	4	10	0.089	0.114	0.115	1.039	0.860	1.790
INPP5D	2.98350206089105	0.00000452587215163312	4.48496473690795	1.21856898498765e-7	80	54	93	455	169	488	7.153	6.132	10.670	78.789	36.319	87.339
ZNF471	2.98713270775485	0.00100937924791724	-1.08899361616034	0.000152455054917981	3	0	4	9	8	10	0.268	0.000	0.459	1.558	1.719	1.790
LINC02615	2.98856195356618	0.000505390604173879	0.227124186087635	0.0000615632504400341	5	1	6	27	9	19	0.447	0.114	0.688	4.675	1.934	3.400
LOC105374894	2.99884090844065	0.00197929366148888	-2.49936748941184	0.000363071527259806	1	0	0	4	3	2	0.089	0.000	0.000	0.693	0.645	0.358
LOC124906211	3.00156254540209	0.00419946947970549	-1.24448903728001	0.000946591024992688	1	0	2	12	2	5	0.089	0.000	0.229	2.078	0.430	0.895
DACH2	3.00226704153661	0.0000786429950083138	0.637123324511592	0.00000533725631969739	8	2	7	27	19	31	0.715	0.227	0.803	4.675	4.083	5.548
LOC124900724	3.00616259901799	0.00266066940835649	-1.6072516162375	0.00052975148896639	1	0	1	3	5	6	0.089	0.000	0.115	0.519	1.075	1.074
LOC124906107	3.00622901325972	0.00275937222688615	-2.63535778508756	0.000555580603821498	0	0	0	1	1	5	0.000	0.000	0.000	0.173	0.215	0.895
LIN7A	3.01147740818044	1.63205088214034e-7	3.36556087140322	1.11631387287301e-9	49	28	42	200	189	169	4.381	3.180	4.819	34.633	40.617	30.246
KCNB1	3.01446989384179	0.00933346758135059	-1.6898756579162	0.0026128137701306	2	0	0	7	1	5	0.179	0.000	0.000	1.212	0.215	0.895
LOC105369464	3.01524418948331	0.00477952710183055	-2.1645406637454	0.00111775907411918	1	1	0	7	3	4	0.089	0.114	0.000	1.212	0.645	0.716
USP29	3.01966654932394	0.00264746677491806	-2.16370797395058	0.000526299669158876	0	0	2	3	5	3	0.000	0.000	0.229	0.519	1.075	0.537
MIR34BHG	3.02020102670049	0.00496219627768421	-1.65294953235826	0.00117035259801369	1	0	1	2	8	6	0.089	0.000	0.115	0.346	1.719	1.074
APOBEC3H	3.02224627421355	0.000118202567837826	-0.1844693765674	0.00000901108992470927	2	3	1	12	9	11	0.179	0.341	0.115	2.078	1.934	1.969
TFCP2L1	3.026995780152	0.00217513982530666	-1.13184355450656	0.000408870021881734	1	0	2	8	2	8	0.089	0.000	0.229	1.385	0.430	1.432
PCLO	3.03192696789568	0.00000363380339099952	2.67089409243503	8.96980904942068e-8	29	10	24	110	86	91	2.593	1.136	2.754	19.048	18.482	16.286
PPP2R2B	3.03791235985466	0.0000531680123497861	1.15494372458928	0.00000317381493942263	8	4	12	50	32	31	0.715	0.454	1.377	8.658	6.877	5.548
LOC105372802	3.04200381489275	0.0162371591050105	-1.68476447711557	0.0052451213499894	1	0	2	3	7	8	0.089	0.000	0.229	0.519	1.504	1.432
LINC03030	3.04201903560318	0.00217643443305395	-2.27930873502449	0.000409384041785114	1	0	0	3	3	3	0.089	0.000	0.000	0.519	0.645	0.537
ABCD2	3.04666092496613	0.0000647033204656156	-0.305353390556822	0.00000413196804615018	2	2	4	15	10	17	0.179	0.227	0.459	2.597	2.149	3.043
LINC01615	3.04940676258306	0.0205991327912705	-1.01007885416894	0.00705381322481824	0	1	3	4	4	11	0.000	0.114	0.344	0.693	0.860	1.969
DEPTOR	3.05152673112838	0.0000544831146386352	0.975301492531787	0.00000327603356893174	11	3	7	33	36	31	0.984	0.341	0.803	5.714	7.737	5.548
TTN	3.05199028520836	0.00942412076352679	-1.7474572736572	0.00264639530954402	2	0	1	3	8	8	0.179	0.000	0.115	0.519	1.719	1.432
LOC124906718	3.06393453238766	0.000246832231734157	1.03610859186496	0.0000240201742733464	4	6	16	31	35	43	0.358	0.681	1.836	5.368	7.522	7.696
MYH2	3.06456467812298	0.00217096785697185	-2.2320430851084	0.000407815812455662	1	0	0	3	5	2	0.089	0.000	0.000	0.519	1.075	0.358
OSTN	3.07304688215686	0.00000661701064851602	1.50785440287091	2.03258503940238e-7	10	10	11	48	47	62	0.894	1.136	1.262	8.312	10.100	11.096
STEAP4	3.07410620621168	0.00000157646954710132	2.35226895899664	2.98982223520647e-8	21	11	18	81	65	102	1.878	1.249	2.065	14.026	13.969	18.255
NRG1	3.07972417570423	5.96144656210171e-7	3.46552276452987	7.7474339726356e-9	60	20	47	188	188	212	5.365	2.271	5.392	32.555	40.402	37.942
AKR1B10	3.08125417912673	0.0000294274632694764	1.3353471006639	0.00000147119017962063	11	5	10	49	33	48	0.984	0.568	1.147	8.485	7.092	8.591
MAP2K6	3.08167042745706	0.00000153275533425816	2.60808829621157	2.86879340636554e-8	27	14	14	112	57	109	2.414	1.590	1.606	19.394	12.250	19.508
REPS2	3.09196921707794	0.00000450854393443148	0.842285888555269	1.21109997492501e-7	6	4	7	31	22	36	0.537	0.454	0.803	5.368	4.728	6.443
SLC8A1-AS1	3.10424693954223	0.000219828589265622	-0.418749130368883	0.0000205311864865666	2	1	4	18	10	10	0.179	0.114	0.459	3.117	2.149	1.790
NMRAL2P	3.10483093163631	0.00000582326238748358	1.4326946224751	1.65478852821788e-7	8	9	8	51	42	38	0.715	1.022	0.918	8.831	9.026	6.801
ABCB5	3.10604078001263	0.0068205702303014	-2.3612435249988	0.00176091329413079	0	0	1	1	6	5	0.000	0.000	0.115	0.173	1.289	0.895
XG	3.10872462288424	0.0146860820656902	-1.75707652329992	0.00461622589491753	3	0	0	3	7	5	0.268	0.000	0.000	0.519	1.504	0.895
PARGP1-AGAP4	3.11409574579607	0.0209001169863903	-0.4186297921913	0.00717767355526885	16	0	0	4	10	17	1.431	0.000	0.000	0.693	2.149	3.043
APLP1	3.11612150573651	0.00000136814747893735	2.43684156087462	2.46712329866827e-8	17	14	19	110	51	103	1.520	1.590	2.180	19.048	10.960	18.434
LOC105379395	3.11623553017274	0.00397590004842933	-0.373328967932559	0.000883551323116859	0	3	5	11	5	13	0.000	0.341	0.574	1.905	1.075	2.327
LINC01085	3.11947907671793	3.54245619299093e-7	5.19510223468927	3.7006133591747e-9	176	82	144	575	782	632	15.737	9.312	16.521	99.568	168.055	113.111
TMEM74	3.12176688208521	0.00233558162470786	-1.21493887678332	0.000447452243858035	1	1	1	10	3	10	0.089	0.114	0.115	1.732	0.645	1.790
HES2	3.12470283527182	0.000795449570396701	0.65745299845782	0.000111540933630943	4	4	7	36	10	42	0.358	0.454	0.803	6.234	2.149	7.517
C4BPB	3.12733140992761	0.00423339178579514	-2.21108152119207	0.000957132976815764	1	0	0	5	2	3	0.089	0.000	0.000	0.866	0.430	0.537
ABCA4	3.13259702819506	0.000332634615492819	0.222578530658613	0.000035547529454272	4	4	2	24	9	26	0.358	0.454	0.229	4.156	1.934	4.653
BAALC	3.13294037022798	0.0000606221319797817	0.767465865055248	0.00000376579466781507	7	5	3	32	20	29	0.626	0.568	0.344	5.541	4.298	5.190
ZNF844	3.13828966257511	0.00934021547900421	-1.36956809886092	0.00261586435253295	0	2	1	6	2	11	0.000	0.227	0.115	1.039	0.430	1.969
PDE4C	3.13933737088515	0.00000382271007955328	4.17286487355348	9.69820738998717e-8	53	44	78	373	145	423	4.739	4.997	8.949	64.590	31.161	75.705
HSPA6	3.14539461004852	0.00000791514034745128	1.55555453318414	2.61344330586782e-7	9	11	7	62	32	51	0.805	1.249	0.803	10.736	6.877	9.128
FREM3	3.1497477013522	0.0019838046558581	-1.01244512122973	0.000364022356637064	3	1	2	9	12	16	0.268	0.114	0.229	1.558	2.579	2.864
ADGRL3	3.16356547951688	0.000585536255982438	-0.188167820625275	0.0000749305816945565	3	1	11	17	18	25	0.268	0.114	1.262	2.944	3.868	4.474
KTI12	3.16416962847997	0.0433303084987715	2.38003971991336	0.0176963976010404	0	50	65	52	36	54	0.000	5.678	7.458	9.004	7.737	9.665
RPTN	3.1694278244357	0.00133684880928475	-2.53421654244563	0.000219205963815688	0	0	1	4	3	3	0.000	0.000	0.115	0.693	0.645	0.537
LINC00517	3.17036969650593	0.00000833159389470521	1.0936053559905	2.8131174510788e-7	11	8	4	38	43	41	0.984	0.908	0.459	6.580	9.241	7.338
PRODH	3.17151449154019	0.00012027756237215	1.12636481757948	0.00000922162880269002	3	7	8	41	15	39	0.268	0.795	0.918	7.100	3.224	6.980
ZNF626	3.19168505671639	0.00294385361522905	-2.38449152080736	0.000600778980548547	0	0	1	4	5	2	0.000	0.000	0.115	0.693	1.075	0.358
NR1H4	3.19194273143335	0.00238405919748608	-1.93168986824535	0.000459556243763638	1	1	0	5	2	11	0.089	0.114	0.000	0.866	0.430	1.969
FRMPD2	3.19776252472562	0.00511509718819494	-2.09936954010417	0.00121595675602968	0	0	2	7	2	4	0.000	0.000	0.229	1.212	0.430	0.716
FRZB	3.19956918887897	2.0452564323693e-7	3.79565330327656	1.70416839906409e-9	37	47	67	288	208	280	3.308	5.337	7.687	49.871	44.700	50.112
LOC105370196	3.20532797646893	0.00220316857831979	-1.43358320795369	0.000415508661736347	2	2	0	10	9	5	0.179	0.227	0.000	1.732	1.934	0.895
LOC124906943	3.20666704854611	0.000574166823523003	-2.51744928482514	0.0000729888948883138	0	0	0	3	1	3	0.000	0.000	0.000	0.519	0.215	0.537
GPR63	3.20771541247539	0.000735155742852926	-0.977343206476522	0.000101208482444744	1	3	1	19	7	7	0.089	0.341	0.115	3.290	1.504	1.253
LOC101060632	3.21208376578615	0.00018489727716821	-1.27646057362255	0.0000165214144565799	1	1	1	7	6	10	0.089	0.114	0.115	1.212	1.289	1.790
LOC107985423	3.21365170815301	0.00279837674244293	-1.39436682207319	0.000565869989206841	0	2	0	7	3	3	0.000	0.227	0.000	1.212	0.645	0.537
LOC105372884	3.22327013578345	0.00650122822839747	-1.11110784994408	0.0016546155415266	0	1	3	6	13	4	0.000	0.114	0.344	1.039	2.794	0.716
LOC100507336	3.22838156068366	0.00945638989882274	-1.33889689315479	0.00265839688674155	2	1	0	7	4	9	0.179	0.114	0.000	1.212	0.860	1.611
LGR5	3.23327428956262	0.0000232851465063031	0.806720892255118	0.00000107289476191833	4	5	6	24	25	39	0.358	0.568	0.688	4.156	5.373	6.980
LOC102723862	3.23333563921999	0.00335119410696209	-2.11235749168256	0.00070841315978381	1	0	1	4	8	5	0.089	0.000	0.115	0.693	1.719	0.895
CCL28	3.23481671543991	0.00404776232131893	-2.11385036583242	0.000902830708032023	0	1	0	3	5	3	0.000	0.114	0.000	0.519	1.075	0.537
LINC01535	3.23573703671874	0.00112232207997397	-1.6557553676824	0.000174329098108132	1	0	1	6	5	5	0.089	0.000	0.115	1.039	1.075	0.895
LOC124907389	3.24466633564225	1.13706907725066e-7	4.71328829338608	6.29943840288591e-10	128	54	85	487	433	500	11.445	6.132	9.752	84.330	93.053	89.486
NEFM	3.24753516153484	0.00000161547015029774	3.24534699384444	3.13410450747976e-8	25	30	31	146	201	138	2.235	3.407	3.557	25.282	43.196	24.698
OLFM4	3.25240905944135	0.000901014901784374	-0.508261190552509	0.000130261139575219	1	2	3	16	10	11	0.089	0.227	0.344	2.771	2.149	1.969
ERVMER34-1	3.26240768764318	0.00395533171490696	-1.70528546757602	0.0008770496763685	1	2	0	7	8	5	0.089	0.227	0.000	1.212	1.719	0.895
LOC283299	3.26280501582593	0.00323726193222671	-2.21790294741187	0.00067728932339674	0	0	1	2	6	4	0.000	0.000	0.115	0.346	1.289	0.716
LOC124900603	3.26280501582593	0.0033440812229996	-2.13753534380946	0.00070657803729341	0	0	1	2	6	4	0.000	0.000	0.115	0.346	1.289	0.716
TCHH	3.26390693479204	0.00146597086722425	-0.566000938018885	0.000247579708704208	2	0	3	9	10	8	0.179	0.000	0.344	1.558	2.149	1.432
TRNP1	3.26511683246506	1.2813973188748e-8	5.88445702794725	1.35454262037505e-11	173	164	214	1178	768	1148	15.469	18.624	24.553	203.986	165.046	205.460
NKX2-1	3.26869952479504	0.00542186325567356	-2.0922954653053	0.0013158520262961	0	0	2	6	3	4	0.000	0.000	0.229	1.039	0.645	0.716
CLSTN2	3.27570058260678	0.00000405927306252562	2.73122423800959	1.04634905625202e-7	26	16	20	145	74	145	2.325	1.817	2.295	25.109	15.903	25.951
CNTN5	3.27656899699873	0.0113545006868185	-2.24523159210146	0.00334097110123275	1	0	0	10	4	1	0.089	0.000	0.000	1.732	0.860	0.179
SMIM38	3.28084556760967	0.000681201065572482	0.155871169286562	0.0000915355989741408	5	5	1	18	27	18	0.447	0.568	0.115	3.117	5.802	3.222
CCDC85A	3.28768420236449	0.0000561207044547812	0.0338028637714381	0.00000340590769480577	3	2	3	13	16	25	0.268	0.227	0.344	2.251	3.438	4.474
LOC105370203	3.29106287556896	0.00100047767866499	0.413931884311677	0.000150301832586409	3	3	5	12	46	23	0.268	0.341	0.574	2.078	9.886	4.116
ABCA12	3.29268566225157	0.000959571440098566	-0.788620499815136	0.000142491153429508	4	0	2	9	9	13	0.358	0.000	0.229	1.558	1.934	2.327
MGAM	3.298841633324	0.000715765777761284	-0.686696159859392	0.0000977779960822288	2	1	1	9	8	13	0.179	0.114	0.115	1.558	1.719	2.327
SCN9A	3.31061303151364	5.56767565390274e-7	3.52659667150148	6.85639315341313e-9	58	20	44	222	232	215	5.186	2.271	5.048	38.442	49.858	38.479
ZNF69	3.31434802168599	0.00499801846814188	-1.87822769915472	0.00118065634271089	0	1	0	9	1	4	0.000	0.114	0.000	1.558	0.215	0.716
PTCSC3	3.31553031964558	0.00444873473923603	-1.25641170074011	0.00102158794876251	0	1	2	8	11	3	0.000	0.114	0.229	1.385	2.364	0.537
IL1RL1	3.31907820834962	9.4043730537524e-8	3.8802048902795	4.77030789612707e-10	62	31	61	296	228	353	5.544	3.520	6.999	51.256	48.998	63.177
FAT3	3.32687040515412	0.0000509986186812649	1.39189231799934	0.00000302528803767732	14	3	10	41	49	58	1.252	0.341	1.147	7.100	10.530	10.380
TRMT9B	3.32847496797824	0.0000027726207667808	0.962106560030064	6.27555005041793e-8	8	6	4	37	37	37	0.715	0.681	0.459	6.407	7.951	6.622
GALNT15	3.33243743884036	1.20086014969074e-7	3.36989496324467	7.14101606724388e-10	42	21	35	237	123	222	3.756	2.385	4.016	41.040	26.433	39.732
ANGPT2	3.35109557549091	0.0000588192070642088	1.12267070673853	0.00000360990905188249	12	4	5	45	34	45	1.073	0.454	0.574	7.792	7.307	8.054
LMF1-AS1	3.35719687962596	0.00246868696207235	-2.07583732528205	0.000480627961587398	0	0	1	5	2	5	0.000	0.000	0.115	0.866	0.430	0.895
GRB14	3.35874082552929	0.000175137121896877	0.247225071182591	0.0000153770436586488	3	2	6	27	23	18	0.268	0.227	0.688	4.675	4.943	3.222
LOC124900544	3.36437014587208	0.00268477358648866	-1.86128186803428	0.00053588628358591	0	0	1	2	6	5	0.000	0.000	0.115	0.346	1.289	0.895
IL12RB2	3.36462433687276	0.000332461287845748	-0.473966193473701	0.0000354539925789987	1	1	3	8	11	16	0.089	0.114	0.344	1.385	2.364	2.864
TM4SF20	3.37009276775038	0.00150706490721087	-2.62828371028869	0.000255831811757597	0	0	0	5	3	1	0.000	0.000	0.000	0.866	0.645	0.179
LOC107986298	3.37486168517346	0.000274605053676966	0.752121424841443	0.0000275424668312987	10	1	9	27	44	32	0.894	0.114	1.033	4.675	9.456	5.727
LINC01705	3.37607519837555	0.0020569807032888	-2.55469266707655	0.000380006356217504	0	0	0	4	4	1	0.000	0.000	0.000	0.693	0.860	0.179
TCAF2	3.38974156012528	0.000496130006401988	-0.11428039283773	0.000060311787247599	2	1	2	15	8	15	0.179	0.114	0.229	2.597	1.719	2.685
PLA1A	3.39210930434929	0.00328715512736089	-1.41744007281212	0.000689644409881584	0	1	3	7	4	13	0.000	0.114	0.344	1.212	0.860	2.327
DEPP1	3.39934404039103	0.00000910448457564477	3.46416680272488	3.14201525897453e-7	22	31	47	266	94	261	1.967	3.520	5.392	46.061	20.201	46.712
LOC112268231	3.39991918187384	0.00119713032612943	-2.38726339198501	0.000188479914547924	0	0	0	3	3	2	0.000	0.000	0.000	0.519	0.645	0.358
LCE1B	3.40416161216767	0.00163063349069404	-1.83287782559555	0.000282993288927189	0	1	0	4	4	4	0.000	0.114	0.000	0.693	0.860	0.716
PDE6A	3.40431879831592	0.00367145498535904	-2.0155853004061	0.000799720607742365	0	0	2	6	6	3	0.000	0.000	0.229	1.039	1.289	0.537
ANKRD1	3.40687411100636	1.72456809411371e-8	8.21237102641289	2.42151695012494e-11	933	685	1166	5954	5291	5570	83.426	77.789	133.777	1031.010	1137.057	996.877
RGS4	3.41614964055409	1.85479958282483e-8	5.85668995642546	3.14555095918439e-11	244	113	199	1162	934	1253	21.818	12.832	22.832	201.215	200.720	224.252
GALNT7-DT	3.41738774974021	0.000197803743905292	-0.389694449866518	0.0000179452594427199	2	2	2	16	13	16	0.179	0.227	0.229	2.771	2.794	2.864
SSTR1	3.41926878288827	0.00022165864784973	1.19241175382607	0.0000208261545144224	9	1	13	39	21	55	0.805	0.114	1.492	6.753	4.513	9.843
MYH9-DT	3.42212431550811	0.000342803036719059	-0.247639705025969	0.0000371110612441166	1	1	8	19	11	17	0.089	0.114	0.918	3.290	2.364	3.043
MAGED4B	3.42267687842515	0.0186692256395863	2.7105699054698	0.00624551883726987	51	0	79	96	94	76	4.560	0.000	9.064	16.624	20.201	13.602
LGI2	3.43308119662064	0.0033341890099577	-2.2431587030482	0.000703865917722074	0	0	1	4	6	3	0.000	0.000	0.115	0.693	1.289	0.537
CCDC190	3.43764997861895	0.000111225791979725	0.53871488162057	0.00000834781314012735	6	1	5	28	24	21	0.537	0.114	0.574	4.849	5.158	3.758
GAREM1	3.44425011299854	0.00000789252948004198	0.169918896118478	2.58090201553994e-7	4	3	2	20	24	21	0.358	0.341	0.229	3.463	5.158	3.758
SUGCT	3.44556701167086	8.47439077367748e-8	5.45035926439038	3.63594679383003e-10	112	116	173	893	801	779	10.015	13.173	19.849	154.634	172.138	139.420
NEXN	3.44624171584315	4.61372515864398e-7	7.53696448603514	5.42217420086875e-9	516	496	690	3189	4921	2847	46.139	56.326	79.165	552.215	1057.543	509.535
SAA1	3.44859998329466	2.17943190014167e-7	8.12100957200097	1.87719314097149e-9	571	699	1095	6202	3756	4733	51.057	79.379	125.631	1073.954	807.180	847.077
LOC124908454	3.4563872620556	0.0298632312764126	-2.38744196548496	0.0111434679075831	0	1	0	3	2	10	0.000	0.114	0.000	0.519	0.430	1.790
VSIG1	3.45778160515419	0.0000465339905280646	0.866882111549461	0.0000026909968406355	4	4	8	30	43	33	0.358	0.454	0.918	5.195	9.241	5.906
LOC107986182	3.46160676535663	0.0000126560604178732	0.683528923087483	4.89495683367561e-7	8	3	3	28	31	34	0.715	0.341	0.344	4.849	6.662	6.085
PHACTR3	3.46730469710741	0.000878723133922184	-1.82519775733566	0.000126218781206333	2	0	0	4	5	7	0.179	0.000	0.000	0.693	1.075	1.253
MANCR	3.47070076803696	0.000396001530145289	0.244550196425553	0.0000451246106054534	2	1	7	14	27	19	0.179	0.114	0.803	2.424	5.802	3.400
PSG9	3.47667390864368	0.0013219815775413	-1.99645120429882	0.000215535113562573	0	0	1	8	2	4	0.000	0.000	0.115	1.385	0.430	0.716
CLCA4	3.47750888229787	0.00892063395499568	-2.79156354491391	0.00246618197760918	0	0	0	5	4	1	0.000	0.000	0.000	0.866	0.860	0.179
PTGS1	3.47795570647621	4.48937077025043e-8	3.56399049507602	1.39577501873226e-10	37	28	42	269	155	282	3.308	3.180	4.819	46.581	33.310	50.470
TTC3P1	3.48223363472487	0.00269290390358877	-1.11525362805058	0.000538562327607359	0	1	3	11	4	10	0.000	0.114	0.344	1.905	0.860	1.790
MFAP5	3.48655763778944	0.0000751839311106103	-1.26052234343707	0.00000504216141669734	1	2	1	11	11	11	0.089	0.227	0.115	1.905	2.364	1.969
LOC107985909	3.48953938215889	0.00122627595603833	-2.15332516038143	0.000194131012569017	0	0	1	4	5	4	0.000	0.000	0.115	0.693	1.075	0.716
TRIM9	3.50198606174007	0.00143151282318563	-1.43070343945065	0.000239633681697753	1	0	1	9	4	7	0.089	0.000	0.115	1.558	0.860	1.253
SPARCL1	3.50604056289241	0.00271846311035103	-1.58341914603311	0.00054531538328519	0	1	0	5	4	4	0.000	0.114	0.000	0.866	0.860	0.716
LOC105373234	3.50736542597467	0.00154713426050016	-2.20007537719618	0.000265410411519674	0	0	0	2	4	3	0.000	0.000	0.000	0.346	0.860	0.537
FGD4	3.51508469359838	1.13706907725066e-7	4.95696220661711	6.43410558573622e-10	138	55	108	596	618	697	12.340	6.246	12.391	103.205	132.811	124.744
RNASE7	3.52716174201437	0.000574939699435938	-2.25616863654131	0.0000731455431566925	0	0	0	4	3	2	0.000	0.000	0.000	0.693	0.645	0.358
LINC00919	3.53343643106923	0.000740500369280621	-2.11086516495614	0.000102120741523709	1	0	0	4	2	9	0.089	0.000	0.000	0.693	0.430	1.611
DRAXIN	3.53506440608809	0.00000508247717139135	2.08886095114357	1.40635638681081e-7	11	6	16	95	52	72	0.984	0.681	1.836	16.450	11.175	12.886
LOC105373116	3.53589906627375	0.00218870443697323	-2.3379506633607	0.000412372493721483	0	0	1	7	4	3	0.000	0.000	0.115	1.212	0.860	0.537
TMEM178B	3.55835902890872	0.000220066356979606	0.800074860085059	0.0000205944451718883	9	1	5	41	14	43	0.805	0.114	0.574	7.100	3.009	7.696
PINCR	3.56223556073195	0.00000122845898591619	1.8579957077136	2.11592550117389e-8	11	7	12	78	66	67	0.984	0.795	1.377	13.507	14.184	11.991
ADRA2A	3.56611726195041	0.000147305292184534	0.103487756925911	0.0000120174445557834	3	1	3	17	13	25	0.268	0.114	0.344	2.944	2.794	4.474
MIR7-3HG	3.5703398691769	0.000489718989125473	-2.53421654244563	0.0000591974701442556	0	0	0	3	3	3	0.000	0.000	0.000	0.519	0.645	0.537
LOC105372310	3.57976270842379	0.000375906170939604	-1.11681684409192	0.0000419569442131942	2	0	2	11	8	11	0.179	0.000	0.229	1.905	1.719	1.969
NPR3	3.58599293838704	1.45705093550716e-7	5.16333450955103	9.3319392088818e-10	140	77	125	714	921	730	12.518	8.744	14.341	123.638	197.927	130.650
CHAER1	3.5928855116967	0.00116083203512047	-2.47524193797893	0.000181849179707167	0	0	0	3	5	2	0.000	0.000	0.000	0.519	1.075	0.358
MIR137HG	3.60458736555611	0.00377698648067669	-1.73334308820594	0.000831162489436315	0	0	2	7	6	4	0.000	0.000	0.229	1.212	1.289	0.716
ABCA9	3.60578138837769	0.0000194049811398573	1.06280287931704	8.51878913365205e-7	6	10	3	37	52	44	0.537	1.136	0.344	6.407	11.175	7.875
LINC00327	3.60802658344511	0.00043282628769518	-2.07900131279864	0.0000504632066551711	1	0	0	5	4	5	0.089	0.000	0.000	0.866	0.860	0.895
LOC105371267	3.61046217822873	0.0000119063667789974	2.02147664442378	4.49394642137261e-7	7	11	20	91	64	91	0.626	1.249	2.295	15.758	13.754	16.286
CLEC3B	3.61183370675425	0.000574166823523003	0.831324550145196	0.0000730115131267592	2	4	10	47	13	49	0.179	0.454	1.147	8.139	2.794	8.770
LINC01077	3.61946896443189	0.000931720671478961	-2.24549000076997	0.000136589240774862	0	1	0	6	6	3	0.000	0.114	0.000	1.039	1.289	0.537
FLRT3	3.62804598092063	0.000539470056807003	-1.1322445381409	0.0000671234662150736	2	2	0	11	9	11	0.179	0.227	0.000	1.905	1.934	1.969
CRLF1	3.63401583673004	0.0019643881917892	-1.39485237866604	0.000358964643851016	0	2	1	17	3	8	0.000	0.227	0.115	2.944	0.645	1.432
LOC124906011	3.63448975977038	0.000398424743287593	-2.56078128892569	0.0000455141841083991	0	0	0	4	4	2	0.000	0.000	0.000	0.693	0.860	0.358
VCAN	3.63570986562056	1.79603196829111e-7	4.766442896163	1.32898771438032e-9	90	45	95	483	520	603	8.048	5.110	10.900	83.638	111.750	107.920
LOC105370163	3.64224597077173	0.0115874118806383	-2.2847371725186	0.00342607533219968	0	0	0	7	2	2	0.000	0.000	0.000	1.212	0.430	0.358
ANGPT1	3.64325106732699	1.85479958282483e-8	5.16180545305765	3.68753601430295e-11	170	64	103	803	670	858	15.201	7.268	11.817	139.050	143.986	153.558
FXYD3	3.65387147608564	0.00166194438302744	-1.67092185382764	0.000290390729779077	0	0	3	8	5	6	0.000	0.000	0.344	1.385	1.075	1.074
MAMDC2	3.6539132502543	3.91475273656802e-7	3.13168804201233	4.3816409189295e-9	31	12	35	175	186	176	2.772	1.363	4.016	30.303	39.972	31.499
LOC105369844	3.6614122902339	0.000737265632108689	-0.998877561493891	0.000101590638027164	1	0	1	7	7	8	0.089	0.000	0.115	1.212	1.504	1.432
LINC02056	3.66248947616774	0.000152947040740787	0.511248368850915	0.0000127915538985424	1	5	5	23	31	21	0.089	0.568	0.574	3.983	6.662	3.758
SLAMF8	3.66635887249878	0.000854767205928454	-2.20732419706469	0.000121927370376811	0	0	0	5	1	5	0.000	0.000	0.000	0.866	0.215	0.895
NEFL	3.66747562019006	5.06853252300814e-8	4.06277026864213	1.79645786476473e-10	48	27	62	340	297	332	4.292	3.066	7.113	58.875	63.826	59.419
C11orf87	3.67690165963284	0.0000485227314641511	0.573608043670662	0.00000283919228378101	7	2	5	44	28	35	0.626	0.227	0.574	7.619	6.017	6.264
GRIN3B	3.67765583186078	0.00117771888591374	-2.15430260142994	0.000185057556566598	0	0	0	3	4	3	0.000	0.000	0.000	0.519	0.860	0.537
LOC124908438	3.67841979446068	0.000784126828471764	0.107994799255747	0.000109656836042345	4	0	5	25	8	23	0.358	0.000	0.574	4.329	1.719	4.116
LOC107986314	3.67953914881799	0.00781433030436579	-1.5296110179832	0.0020856144249366	0	0	2	10	10	2	0.000	0.000	0.229	1.732	2.149	0.358
GASK1B-AS1	3.68817121881687	0.0000195515850144521	1.60648863239225	8.59530568661712e-7	6	11	11	55	76	78	0.537	1.249	1.262	9.524	16.333	13.960
LOC124905190	3.69330150341447	0.00124482208118609	-1.49054567673885	0.000198155983573958	0	1	0	5	5	5	0.000	0.114	0.000	0.866	1.075	0.895
SFRP4	3.69524573555165	0.0000282536554165757	0.848168334347348	0.00000138685709069622	5	3	6	34	47	34	0.447	0.341	0.688	5.888	10.100	6.085
LOC124904632	3.69613416402015	0.000282044756669283	0.459206646786934	0.0000285341884778587	7	1	8	46	35	27	0.626	0.114	0.918	7.965	7.522	4.832
LOC105375901	3.69777678554136	0.0000704251002913428	-2.3612435249988	0.00000462873591642515	0	0	0	3	3	4	0.000	0.000	0.000	0.519	0.645	0.716
VSNL1	3.69849978824979	0.000152842437654771	1.03842220917581	0.0000127705580746157	8	4	4	57	60	24	0.715	0.454	0.459	9.870	12.894	4.295
TMEFF2	3.70374834775364	2.17030489034945e-7	3.36301805665134	1.83535297281138e-9	29	19	49	260	206	223	2.593	2.158	5.622	45.022	44.270	39.911
LOC124907360	3.72355227494497	1.79603196829111e-7	2.23844331866605	1.30421794963833e-9	16	11	16	111	102	124	1.431	1.249	1.836	19.221	21.920	22.193
MCF2	3.73310440469691	0.00132905937048767	-2.08699383872084	0.00021735566962705	0	0	1	3	8	6	0.000	0.000	0.115	0.519	1.719	1.074
AVPR1A	3.73612557420416	0.00111631164477436	-1.78146273521313	0.000173048434922428	0	0	0	5	4	2	0.000	0.000	0.000	0.866	0.860	0.358
CPM	3.74527863044137	6.82475086112678e-9	4.16790356537805	3.81934819985953e-12	60	37	62	438	363	424	5.365	4.202	7.113	75.845	78.010	75.884
DGKI	3.75410581332698	0.00000252980439970423	1.26793931619019	5.55292223041658e-8	5	5	10	56	44	56	0.447	0.568	1.147	9.697	9.456	10.022
LOC105372338	3.75993488601396	0.000184476035381644	0.408807781407077	0.0000164723036194529	3	2	3	38	18	20	0.268	0.227	0.344	6.580	3.868	3.579
LOC124901046	3.76313754901363	0.000281863317964495	-2.61195702612408	0.0000284983058705552	0	0	0	3	5	3	0.000	0.000	0.000	0.519	1.075	0.537
LOC124904934	3.77586379153394	0.00170373963843085	-1.74577283858308	0.000299638035443344	0	0	1	12	2	5	0.000	0.000	0.115	2.078	0.430	0.895
SULF2	3.77651415212319	1.36190380890746e-8	4.10157276878181	1.77838452848256e-11	49	32	58	377	326	384	4.381	3.634	6.654	65.282	70.059	68.725
LOC101926984	3.7782114096225	0.000691521430449514	-1.8897016111872	0.0000934313704709074	1	0	0	6	5	5	0.089	0.000	0.000	1.039	1.075	0.895
LOC107983995	3.7824757738438	0.00904664421178521	-1.93984702960633	0.002511797469731	1	0	0	5	17	2	0.089	0.000	0.000	0.866	3.653	0.358
LNCOG	3.7869283301584	8.95129264772513e-7	2.30239056918798	1.37480990174612e-8	11	7	21	112	68	115	0.984	0.795	2.409	19.394	14.613	20.582
LOC101928466	3.78738346680894	0.000637355603272638	-1.06012164619024	0.000084217178022283	2	0	1	7	13	11	0.179	0.000	0.115	1.212	2.794	1.969
CCND2	3.79884308947922	6.65990760798316e-7	1.82995058864138	9.07955872495517e-9	13	5	11	79	70	85	1.162	0.568	1.262	13.680	15.043	15.213
SYNPO2L	3.79957259159894	0.000106768114401397	-2.39145769828085	0.00000788711105017163	0	0	0	5	3	3	0.000	0.000	0.000	0.866	0.645	0.537
ZNF257	3.79957259159894	0.000689588174279425	-2.437740147059	0.0000930914019624818	0	0	0	5	3	3	0.000	0.000	0.000	0.866	0.645	0.537
TMEM100	3.80920228249028	0.00000582326238748358	0.601859535610552	1.65187332496127e-7	3	3	6	44	22	38	0.268	0.341	0.688	7.619	4.728	6.801
LOC124901922	3.81330771374775	0.000223739533635838	-2.5295816626939	0.0000210773158474253	0	0	0	7	2	3	0.000	0.000	0.000	1.212	0.430	0.537
LOC105375249	3.81819653982746	0.000125307267306601	0.108669535296403	0.00000969296359466553	1	2	6	28	22	18	0.089	0.227	0.688	4.849	4.728	3.222
LOC124907535	3.83623569162228	0.000390902540377379	-0.924616455516843	0.0000443599761341075	0	1	2	12	8	8	0.000	0.114	0.229	2.078	1.719	1.432
LINC00643	3.84099331644008	0.000213261772968178	-0.250314856318606	0.0000196791736777003	6	2	0	17	19	17	0.537	0.227	0.000	2.944	4.083	3.043
IGFBP2	3.84562902215097	0.00000664533831103032	4.51733191205634	2.04938018337508e-7	44	61	78	813	213	638	3.934	6.927	8.949	140.781	45.775	114.184
TM4SF18	3.8474912884751	0.000441330354225982	-1.06635749836332	0.0000519761031528423	0	2	1	13	5	11	0.000	0.227	0.115	2.251	1.075	1.969
MIR3659HG	3.84805783638612	0.00120871728819819	-0.0279509116396541	0.000190905478921988	1	2	4	35	12	18	0.089	0.227	0.459	6.061	2.579	3.222
PDGFD	3.84935140778579	4.37136933604907e-8	3.63537889140286	1.27754233798226e-10	46	28	30	367	215	306	4.113	3.180	3.442	63.551	46.204	54.766
IPW	3.84951046949715	0.0000956579199498381	0.04225285143123	0.00000687341776555762	2	1	6	29	19	23	0.179	0.114	0.688	5.022	4.083	4.116
TMED7-TICAM2	3.85594462263025	0.00756852033311693	2.28549155137557	0.00200076389775951	67	20	0	69	80	114	5.991	2.271	0.000	11.948	17.192	20.403
KLHL4	3.86288634747998	0.000139832250472857	-0.112503014482077	0.0000112008995659703	2	1	5	21	23	24	0.179	0.114	0.574	3.636	4.943	4.295
ZNF883	3.86381884590219	0.000160897795840118	-0.345074446078215	0.0000136285810963066	1	5	2	21	29	18	0.089	0.568	0.229	3.636	6.232	3.222
LINC01554	3.86882970443586	0.00000629888497866454	0.228555337646601	1.85261322901898e-7	4	2	2	25	24	29	0.358	0.227	0.229	4.329	5.158	5.190
FETUB	3.87595953411711	0.000160668696180223	-0.884353587293368	0.0000135971953426989	1	2	0	10	7	14	0.089	0.227	0.000	1.732	1.504	2.506
LOC124900413	3.88551771319968	0.00125972270644415	-2.19403004455803	0.000202016220614317	0	0	0	5	2	5	0.000	0.000	0.000	0.866	0.430	0.895
GIPC2	3.89601293603083	6.90249189046964e-7	1.53006790800822	9.73396311633713e-9	7	5	12	72	48	88	0.626	0.568	1.377	12.468	10.315	15.750
LOC107985474	3.89690711934124	0.00183671780485092	-0.21856066301705	0.000329037681617677	0	4	4	17	20	14	0.000	0.454	0.459	2.944	4.298	2.506
LOC124903209	3.90634068992235	5.22389707193124e-7	7.36082566540867	6.3367138765062e-9	488	300	554	3020	5625	3185	43.636	34.068	63.561	522.951	1208.835	570.027
PPP2R2C	3.92724559831629	0.0000424408815737704	-2.25456786506607	0.00000239887833295344	0	0	0	5	3	4	0.000	0.000	0.000	0.866	0.645	0.716
ZNF702P	3.92760907159464	0.000874419447544811	-0.47758861779697	0.000125546232084378	2	0	2	22	14	7	0.179	0.000	0.229	3.810	3.009	1.253
AKR1C3	3.92780775012458	0.000520951650236354	-1.08641717752497	0.0000639122998331257	1	0	1	18	5	7	0.089	0.000	0.115	3.117	1.075	1.253
CSMD3	3.93026607717051	0.00000365455497804711	1.77875658188196	9.08980220879769e-8	10	7	13	83	86	101	0.894	0.795	1.492	14.372	18.482	18.076
DNAH8	3.93253678428598	0.000325799533624519	-1.43563866250832	0.0000344396970004777	0	1	1	7	11	8	0.000	0.114	0.115	1.212	2.364	1.432
LOC107987401	3.9496787195819	0.00180053840726136	-1.71701640404134	0.000320653028130614	1	0	0	4	10	6	0.089	0.000	0.000	0.693	2.149	1.074
ENTPD3	3.9571227078427	0.00102208793299135	-2.17908963781491	0.000154819438177275	0	0	0	7	3	3	0.000	0.000	0.000	1.212	0.645	0.537
KRTAP2-3	3.95800945349047	0.0017663976903711	-2.00062133512973	0.000312486098066521	0	1	0	6	14	3	0.000	0.114	0.000	1.039	3.009	0.537
H2AC13	3.95878655786568	0.00239689344266624	-1.51938096756896	0.000462924451742403	1	0	0	5	3	13	0.089	0.000	0.000	0.866	0.645	2.327
FMO3	3.96565433228172	1.12299920415252e-7	2.02932633418875	6.00534333771404e-10	14	8	15	131	83	128	1.252	0.908	1.721	22.684	17.837	22.908
SCN1A	3.96989346997316	0.00145913674451913	-1.74544049673567	0.000246244069433212	1	0	0	3	7	11	0.089	0.000	0.000	0.519	1.504	1.969
JPH1	3.97142116850257	0.00140926982441355	-1.58392924878862	0.00023476146372366	1	0	0	5	5	9	0.089	0.000	0.000	0.866	1.075	1.611
KCNS3	3.97296842153703	0.0000462166449097156	0.560376843762143	0.00000266977136681543	4	1	3	44	19	21	0.358	0.114	0.344	7.619	4.083	3.758
NPNT	3.98127832296458	0.0000297790886642082	0.350529680659734	0.00000150260245303458	2	4	4	28	40	32	0.179	0.454	0.459	4.849	8.596	5.727
LINC02765	3.98749409004065	0.0000387780212343126	-1.4496814089802	0.00000213554018491213	1	0	1	11	7	10	0.089	0.000	0.115	1.905	1.504	1.790
HAPLN1	3.99443301928424	0.000250770106993415	-0.330604766636443	0.0000245437226966568	1	5	1	20	26	17	0.089	0.568	0.115	3.463	5.588	3.043
LOC124906099	3.99637422528491	0.000437444489003523	-1.05966591436319	0.0000511920487690977	1	0	1	8	12	9	0.089	0.000	0.115	1.385	2.579	1.611
COL11A1	4.00478408152525	0.000548907416161322	-0.256270862048372	0.0000687336577655444	5	4	0	26	20	21	0.447	0.454	0.000	4.502	4.298	3.758
DHRS9	4.01221280195028	0.0000622343388754951	-2.38132753329078	0.00000390464170658964	0	0	0	4	3	6	0.000	0.000	0.000	0.693	0.645	1.074
PCDH9	4.02286261373943	2.52851522601422e-8	4.28840838214245	6.6035094821911e-11	52	39	63	496	419	524	4.650	4.429	7.228	85.889	90.045	93.782
B3GALT2	4.02853405621058	0.000396001530145289	-0.435326577736942	0.0000451356053200046	5	2	0	17	21	19	0.447	0.227	0.000	2.944	4.513	3.400
SULT1C2	4.04598253760818	0.000303192557504404	-1.34633309047666	0.0000311269430142124	0	1	0	5	7	8	0.000	0.114	0.000	0.866	1.504	1.432
IRAG1	4.04714820718068	0.000493422478478175	-1.00186248197856	0.0000599212846951794	6	0	0	12	10	14	0.537	0.000	0.000	2.078	2.149	2.506
SAMD5	4.07585736198753	0.0000213946472400414	0.609035286423502	9.61643424878045e-7	2	2	6	29	32	37	0.179	0.227	0.688	5.022	6.877	6.622
ZNF681	4.07967744901344	0.000059265354831916	-1.75578420456473	0.00000364097566061018	0	0	1	7	6	7	0.000	0.000	0.115	1.212	1.289	1.253
LOC124900683	4.08474015166851	0.000029458973894369	-0.104373345891047	0.00000147826090864045	1	1	2	19	10	23	0.089	0.114	0.229	3.290	2.149	4.116
SBSPON	4.09402822768849	0.0000146219011124936	0.588072150234719	5.86439884190921e-7	3	4	4	35	46	41	0.268	0.454	0.459	6.061	9.886	7.338
OLAH	4.09536913928951	0.00000648298153548426	0.776069868740804	1.97932093888992e-7	7	2	6	56	56	41	0.626	0.227	0.688	9.697	12.035	7.338
NKD1	4.11864854999751	0.000718060069415765	-1.48397395008412	0.0000981405318104621	1	0	1	17	5	11	0.089	0.000	0.115	2.944	1.075	1.969
SUGCT-AS1	4.13507814176535	0.00212043567871464	-1.26976952485161	0.000394367809665183	0	0	2	6	17	6	0.000	0.000	0.229	1.039	3.653	1.074
LOC101928819	4.14521657668119	0.000606955476643094	-1.59397526217465	0.0000785018897784874	0	0	3	10	11	7	0.000	0.000	0.344	1.732	2.364	1.253
LINC01164	4.14875613756757	0.000265355385901206	-2.02036321289275	0.000026433237670298	0	0	0	4	3	8	0.000	0.000	0.000	0.693	0.645	1.432
LOC105375451	4.15324257326864	0.0000925269783823321	-0.442901021307941	0.0000065589326797574	1	1	3	15	29	19	0.089	0.114	0.344	2.597	6.232	3.400
SERPINB7	4.15733666934901	1.2813973188748e-8	4.81191495373287	1.13380466133644e-11	61	56	92	684	661	764	5.454	6.359	10.555	118.443	142.052	136.735
MAOA	4.1706500178565	9.11902631086415e-7	2.37611721481461	1.42890677264469e-8	9	7	24	152	94	125	0.805	0.795	2.754	26.321	20.201	22.372
LINC00619	4.17460682662467	0.000313199202588438	-1.93777430662359	0.0000325429590551722	0	0	0	11	3	3	0.000	0.000	0.000	1.905	0.645	0.537
IGF2	4.18555852701986	0.00000947626422027787	2.00641726708221	3.32028355377091e-7	9	3	24	113	62	127	0.805	0.341	2.754	19.567	13.324	22.730
MYBPC1	4.19569295922997	0.000674519689992314	-2.03964452520586	0.0000905413648962121	0	0	0	11	5	2	0.000	0.000	0.000	1.905	1.075	0.358
LOC105376367	4.20452036162323	0.000027685008595473	-2.13452014911724	0.00000135481294395207	0	0	0	6	5	4	0.000	0.000	0.000	1.039	1.075	0.716
MROH9	4.20456360423632	0.0000396016163628252	-2.3269878085758	0.00000220145784282836	0	0	0	4	5	6	0.000	0.000	0.000	0.693	1.075	1.074
ATP6V0A4	4.21086900289115	0.00000816565171355053	0.206122104046656	2.73677793409012e-7	3	1	2	31	19	27	0.268	0.114	0.229	5.368	4.083	4.832
ZNF474-AS1	4.21644012952698	0.000278744909011851	-1.40505346974575	0.0000280790170749408	1	0	0	9	4	10	0.089	0.000	0.000	1.558	0.860	1.790
ZNF818P	4.23234988081075	0.00000884824223224248	0.230914402918839	3.03157658871136e-7	2	4	3	46	25	38	0.179	0.454	0.344	7.965	5.373	6.801
LOC107986275	4.2462439462285	0.000441330354225982	-1.10771748504871	0.0000519467251927057	0	1	3	9	15	20	0.000	0.114	0.344	1.558	3.224	3.579
CDH10	4.24686162564034	2.41797776086266e-7	2.81502671610177	2.1777573672311e-9	24	14	23	195	250	238	2.146	1.590	2.639	33.767	53.726	42.595
LOC124904712	4.25378651822273	0.0000396016163628252	-0.0102213620018822	0.00000219952846418803	2	2	0	15	14	20	0.179	0.227	0.000	2.597	3.009	3.579
KCTD8	4.26213388726062	0.000135583093247001	-0.490530474968406	0.0000107176198168633	2	1	0	9	15	20	0.179	0.114	0.000	1.558	3.224	3.579
ZNF667-AS1	4.2810811786712	0.000144807067908859	-1.79242558999803	0.0000117596089223336	0	0	0	3	7	7	0.000	0.000	0.000	0.519	1.504	1.253
FAM184B	4.2855090410223	0.0000113724986747603	0.437807499915216	4.22172721603775e-7	2	3	5	49	45	29	0.179	0.341	0.574	8.485	9.671	5.190
CCR4	4.29772254122496	0.0000950244953391291	-1.82514963450181	0.00000680096966393095	0	0	1	7	6	11	0.000	0.000	0.115	1.212	1.289	1.969
RPL37A-DT	4.30342299530561	0.000101441761525226	-1.37337930591159	0.00000737379798675468	0	1	0	7	9	8	0.000	0.114	0.000	1.212	1.934	1.432
DSG3	4.3480583652458	0.00030987292514716	-1.75874763666665	0.0000320467367198957	0	0	0	7	6	4	0.000	0.000	0.000	1.212	1.289	0.716
LOC124903135	4.34838571234132	0.00113262697736663	-1.02676383242622	0.000176422744578001	0	0	2	5	11	16	0.000	0.000	0.229	0.866	2.364	2.864
ALPP	4.36685912320702	0.00102124300631235	-0.657106939689925	0.000154627951770338	0	1	1	16	4	19	0.000	0.114	0.115	2.771	0.860	3.400
CYP3A7-CYP3A51P	4.36692608414754	0.000855488089489409	-2.81084067375611	0.000122083395434535	0	0	0	3	5	11	0.000	0.000	0.000	0.519	1.075	1.969
CDH18	4.36744439605853	0.00010820465128419	-1.29419880674319	0.00000803554373523005	0	0	2	10	8	11	0.000	0.000	0.229	1.732	1.719	1.969
ZNF560	4.37364606796744	0.0000160496427927326	0.0520868028166846	6.65931512021706e-7	1	4	5	42	29	42	0.089	0.454	0.574	7.273	6.232	7.517
MYO7B	4.37814841183053	0.00163279552119489	-0.956876548719905	0.000283673093285569	0	0	5	15	5	21	0.000	0.000	0.574	2.597	1.075	3.758
LOC102724120	4.39756545548855	0.0000674319224576832	-2.03757163615261	0.00000439007727976585	0	0	0	4	5	9	0.000	0.000	0.000	0.693	1.075	1.611
LOC105374117	4.40916433391412	0.0000251945088979607	-1.9293967250489	0.00000119533704073772	0	0	0	8	3	7	0.000	0.000	0.000	1.385	0.645	1.253
PYHIN1	4.42293141031428	0.000347689383216859	-0.620915690932638	0.0000377913842720476	3	1	0	23	23	11	0.268	0.114	0.000	3.983	4.943	1.969
LINC02757	4.43383177217316	0.000999729361072009	-1.02162475158595	0.000150127248289324	3	0	0	12	19	9	0.268	0.000	0.000	2.078	4.083	1.611
MAP2	4.43755167354043	6.96740576283436e-8	3.61425916870739	2.81607620062327e-10	45	15	35	372	366	395	4.024	1.703	4.016	64.416	78.655	70.694
ASPA	4.44301731051384	0.000183079199165051	-1.45413498428227	0.0000162906562619816	0	0	0	8	4	6	0.000	0.000	0.000	1.385	0.860	1.074
C7	4.45012843162202	0.0000286134179868338	-2.11731590932828	0.00000141447999624007	0	0	0	5	6	7	0.000	0.000	0.000	0.866	1.289	1.253
RANBP3L	4.46643745709251	0.0000135456148105483	2.04053967819222	5.28373753027503e-7	9	5	15	171	87	109	0.805	0.568	1.721	29.611	18.697	19.508
ZNF135	4.47615333298065	0.000094100214351782	-1.21895289106044	0.00000671726439969194	2	0	0	11	9	13	0.179	0.000	0.000	1.905	1.934	2.327
LOC105379080	4.51382544220095	0.0000364275331095007	-1.99168644530699	0.00000197517776840472	0	0	0	5	6	8	0.000	0.000	0.000	0.866	1.289	1.432
APOB	4.52511746146792	0.0000386721356934967	-2.1106039570524	0.00000212574107406113	0	0	0	4	8	8	0.000	0.000	0.000	0.693	1.719	1.432
CEMIP	4.56209795935777	0.00000912450512796538	1.48799307260326	3.1545982161104e-7	4	3	16	93	53	116	0.358	0.341	1.836	16.104	11.390	20.761
CADM3	4.5817106086956	0.000150714806465351	0.234202838375594	0.0000123893156415367	0	3	5	33	17	31	0.000	0.341	0.574	5.714	3.653	5.548
AGAP5	4.58396240764097	0.0187343394514083	-2.02730203538294	0.00628244575683653	0	0	0	12	2	9	0.000	0.000	0.000	2.078	0.430	1.611
BNIP5	4.59714354012813	0.000042567196019663	-1.8654364500942	0.00000240866486617916	0	0	0	5	5	11	0.000	0.000	0.000	0.866	1.075	1.969
LRRC66	4.6149329014076	0.00000988767050572274	-0.780657899423356	3.50452194270735e-7	1	1	0	14	13	17	0.089	0.114	0.000	2.424	2.794	3.043
KDR	4.62590557046452	3.40850105213664e-7	2.98231273400292	3.49709410273937e-9	16	9	26	213	233	244	1.431	1.022	2.983	36.884	50.073	43.669
GRIA1	4.6328783969494	0.00000167137165192152	1.44721476882026	3.2633422379266e-8	3	4	10	90	55	85	0.268	0.454	1.147	15.585	11.820	15.213
LOC107985983	4.65465924416824	0.000145608199026268	-1.33725235191962	0.0000118456374655431	0	1	0	8	16	9	0.000	0.114	0.000	1.385	3.438	1.611
SCN2A	4.66414648807987	7.84829174647001e-8	2.97117916081874	3.31851659470191e-10	15	9	25	231	199	252	1.341	1.022	2.868	40.001	42.766	45.101
FMO1	4.66844022328264	0.0000118618461324681	-2.05086578865927	4.46976666849624e-7	0	0	0	7	7	7	0.000	0.000	0.000	1.212	1.504	1.253
LOC124900856	4.67098895938333	0.00000400973376987201	0.93401713492759	1.02474852594043e-7	3	2	8	55	73	58	0.268	0.227	0.918	9.524	15.688	10.380
GRIN2C	4.68362584285745	0.000102947191325925	-0.942265187548535	0.00000752160324007455	1	0	0	14	5	14	0.089	0.000	0.000	2.424	1.075	2.506
MYOZ2	4.69242492811241	0.000207688130439666	-0.350777666773488	0.0000190436503792333	0	1	4	18	24	21	0.000	0.114	0.459	3.117	5.158	3.758
LOC105379083	4.69848969821147	0.0000964841787772665	-0.595672738904624	0.00000695524052692394	2	1	0	23	14	20	0.179	0.114	0.000	3.983	3.009	3.579
GOLGA8K	4.70282741468183	0.000697106118265196	-2.66399699723942	0.0000944465076659205	0	0	0	6	11	6	0.000	0.000	0.000	1.039	2.364	1.074
KIF5C	4.70706816774964	0.00429708518205187	-0.06122384963597	0.00097473987962475	8	0	0	21	31	16	0.715	0.000	0.000	3.636	6.662	2.864
SLC38A4	4.71587443915313	9.90939467066297e-7	1.50018151075349	1.58974246053417e-8	13	2	8	110	84	123	1.162	0.227	0.918	19.048	18.052	22.014
ALPL	4.74416386052467	0.00000112163389218363	3.59475916939286	1.86218287037078e-8	15	14	56	445	209	442	1.341	1.590	6.425	77.057	44.915	79.106
LOC643201	4.75412277348065	0.0000249736471277405	-0.938553371501568	0.0000011770939263044	1	1	0	18	11	20	0.089	0.114	0.000	3.117	2.364	3.579
ANKRD20A12P	4.77024371213955	0.0000123836223987907	1.13217878575858	4.7510850765165e-7	4	2	7	70	76	63	0.358	0.227	0.803	12.121	16.333	11.275
FABP3	4.7767604422769	0.00000262289697196076	2.06088488281246	5.85511760312097e-8	3	10	11	130	108	100	0.268	1.136	1.262	22.511	23.210	17.897
LOC151760	4.8336701513512	0.00000496718069296653	2.05338945001594	1.36518708263351e-7	7	3	27	147	106	191	0.626	0.341	3.098	25.455	22.780	34.184
TFEC	4.84361129149378	0.00000273818067433849	1.03741020598027	6.18057197354104e-8	2	5	4	69	58	63	0.179	0.568	0.459	11.948	12.464	11.275
SLC16A12	4.90346294188056	0.00000136814747893735	2.92551155625316	2.46691106652378e-8	10	10	28	282	159	318	0.894	1.136	3.212	48.832	34.170	56.913
CHRM2	4.91696272673471	0.0000640589596204288	-1.1941116613501	0.00000407090266957333	0	1	0	14	11	12	0.000	0.114	0.000	2.424	2.364	2.148
TREM2	4.93025740080699	0.000153904918618217	1.62696986761635	0.0000129099449829608	1	5	13	118	33	108	0.089	0.568	1.492	20.433	7.092	19.329
CALCR	4.933001483669	0.0000792094491344995	-1.1852548352967	0.0000053834055406049	0	0	2	18	13	13	0.000	0.000	0.229	3.117	2.794	2.327
EPHA3	4.94689275533296	0.00000644055953427904	0.948910911082776	1.95835941565878e-7	7	1	6	84	66	82	0.626	0.114	0.688	14.546	14.184	14.676
MGP	4.94997532460279	0.0000272105680994157	-0.730087203446401	0.00000132062676006305	1	0	2	33	16	19	0.089	0.000	0.229	5.714	3.438	3.400
LOC105371619	4.97858002280308	0.0000821827908381619	-0.500296771798686	0.0000056284085599498	1	0	5	24	39	27	0.089	0.000	0.574	4.156	8.381	4.832
PSG2	5.00291735823315	0.0000258785722778347	-1.30303974138244	0.00000124066529201658	0	0	0	11	8	8	0.000	0.000	0.000	1.905	1.719	1.432
MYCT1	5.01031042076752	0.00000873460604797629	1.05029143052163	2.98178007731562e-7	4	2	8	81	78	96	0.358	0.227	0.918	14.026	16.763	17.181
LINC01619	5.0397723307887	0.0000647033204656156	-0.912694743271517	0.0000041252459884301	0	1	1	16	27	16	0.000	0.114	0.115	2.771	5.802	2.864
LOC102724745	5.05441196158425	0.000132487486031473	-1.64959012238117	0.0000103884292927302	0	0	0	7	12	10	0.000	0.000	0.000	1.212	2.579	1.790
GPX3	5.06792121379806	5.77499922193627e-7	4.81836585941255	7.36149011626001e-9	41	32	89	1447	479	1189	3.666	3.634	10.211	250.566	102.939	212.798
THEMIS	5.08950305804817	0.00000799513269029523	-1.38925060549362	2.65189840168434e-7	0	0	1	13	13	16	0.000	0.000	0.115	2.251	2.794	2.864
GDF7	5.18677734814293	0.0000155310994288354	-0.155613603848572	6.35459732879848e-7	1	0	3	40	18	31	0.089	0.000	0.344	6.927	3.868	5.548
RGCC	5.20916631941504	0.00000282489789739193	1.3968441068686	6.52313154089118e-8	5	3	18	157	156	135	0.447	0.341	2.065	27.187	33.525	24.161
FMO2	5.21552753689706	1.20086014969074e-7	3.34483340516546	7.16842273164478e-10	19	8	36	461	283	452	1.699	0.908	4.130	79.828	60.818	80.896
CLCA2	5.28224275070454	1.28071722373844e-7	4.47999763391704	7.88403215707659e-10	32	26	94	848	946	1087	2.861	2.953	10.785	146.842	203.299	194.543
LOC107986558	5.28927629421671	3.24262655874962e-7	2.97536749375696	3.18576667256834e-9	10	7	34	305	262	359	0.894	0.795	3.901	52.815	56.305	64.251
CYP3A7	5.33322072227523	0.0000066845945131064	-0.272988187430822	2.06997143858164e-7	1	0	3	32	29	35	0.089	0.000	0.344	5.541	6.232	6.264
LOC107986140	5.36012322906725	0.000108504878290014	-1.02513489000225	0.00000807613103551465	0	0	1	15	25	14	0.000	0.000	0.115	2.597	5.373	2.506
LOC105377378	5.39101003216932	0.00000459303672557547	0.973547110729851	1.23950872957328e-7	1	5	4	72	75	83	0.089	0.568	0.459	12.468	16.118	14.855
ALOX15B	5.47774980714284	0.00000308634594057268	-0.233723098255255	7.35284794006395e-8	2	0	2	46	27	44	0.179	0.000	0.229	7.965	5.802	7.875
FABP4	5.48194095297149	0.0000365512428633154	0.0339329150638085	0.0000019909294539428	1	0	4	35	47	36	0.089	0.000	0.459	6.061	10.100	6.443
TRPC6	5.49590631276114	1.29205616818469e-7	2.76932100233135	8.0341758996685e-10	10	4	24	286	229	307	0.894	0.454	2.754	49.524	49.213	54.945
LCE2A	5.53612451542997	0.0000395925987836582	-0.828040656058504	0.00000219602505182684	0	1	0	20	23	16	0.000	0.114	0.000	3.463	4.943	2.864
CNR1	5.54842966176567	0.0000132543242476022	-0.935171000553202	5.15107116947603e-7	0	0	1	29	13	18	0.000	0.000	0.115	5.022	2.794	3.222
LOC124900602	5.55875302983541	6.23675271704368e-7	2.78309043943485	8.29912374982805e-9	11	5	25	294	357	311	0.984	0.568	2.868	50.910	76.721	55.660
SOD3	5.58734010992243	7.14077549419264e-7	3.52057982724088	1.03448713493332e-8	9	7	51	512	283	467	0.805	0.795	5.851	88.659	60.818	83.580
CIDEC	5.69260280700169	0.0000461431792957566	-0.278218142117148	0.0000026624152175794	1	0	4	81	23	43	0.089	0.000	0.459	14.026	4.943	7.696
TTR	5.87228590026117	0.00000128096211468639	-1.03137470078411	2.23215991254071e-8	0	0	1	25	22	26	0.000	0.000	0.115	4.329	4.728	4.653
ZBTB16	5.94432902046996	0.0000171741323139491	1.67035460761236	7.30450597111131e-7	6	0	14	143	88	181	0.537	0.000	1.606	24.762	18.912	32.394
SPP1	5.96630779603871	8.79083739926929e-8	6.77668200933895	4.01084250953833e-10	104	107	405	6286	5766	5563	9.299	12.151	46.466	1088.500	1239.137	995.624
TMTC1	5.97277452361378	0.00000776439899349911	1.14127649513163	2.49842539152481e-7	1	2	6	102	90	110	0.089	0.227	0.688	17.663	19.341	19.687
FMO6P	6.19668524084105	0.00000513060493423089	-0.125795172697877	1.42924450350419e-7	1	0	1	55	43	38	0.089	0.000	0.115	9.524	9.241	6.801
CYP4B1	6.64218591570389	8.43868434197465e-7	-0.655571393273071	1.28033763178822e-8	0	0	1	47	32	47	0.000	0.000	0.115	8.139	6.877	8.412
LOC107985869	6.7033070637354	0.00000109219314993087	2.19337849738497	1.7997213327427e-8	4	2	24	368	329	453	0.358	0.227	2.754	63.724	70.703	81.075
OMD	6.73338092969564	0.00000629888497866454	-0.338259559518277	1.85227558372743e-7	0	0	3	64	54	53	0.000	0.000	0.344	11.082	11.605	9.486
APOD	6.75084003847304	3.8109859138826e-7	4.74472756138145	4.14462619046753e-9	15	18	136	2131	2113	1765	1.341	2.044	15.603	369.009	454.092	315.886
ADH1B	7.04467777738938	0.00000325144102112104	2.67896424475181	7.7838875334635e-8	2	6	43	792	394	729	0.179	0.681	4.933	137.145	84.672	130.471

## Sheet: hFOB_33Pvs39P
	Log2 Fold Change	False Discovery Rate	Log 2 Average Expression	Signifficance	Raw read counts						CPM counts
gene_id	39P relative to 33P	FDR	AveExpr	P value	33_P1	33_P2	33_P3	39_P1	39_P2	39_P3	33_P1 CPM	33_P2 CPM	33_P3 CPM	39_P1 CPM	39_P2 CPM	39_P3 CPM
CCL5	-6.98987677872938	0.00000470683752841725	2.95804761113992	1.84386745610177e-7	918	738	909	29	3	1	92.941	71.118	85.100	3.477	0.368	0.142
CSF3	-6.83220605950568	0.00000260251290752219	1.94278751303565	7.75154634189237e-8	634	581	659	17	1	3	64.188	55.989	61.695	2.038	0.123	0.425
IL6	-6.66831536395256	2.87439771193477e-7	5.71622014986984	3.89639784356286e-9	5796	5910	6916	229	23	22	586.802	569.525	647.473	27.458	2.820	3.116
GBP5	-6.52200830466737	0.00000103083979463908	1.78208824596081	2.19859501032958e-8	387	449	389	12	2	1	39.181	43.269	36.418	1.439	0.245	0.142
RPL36A-HNRNPH2	-6.39110579292832	0.0402506986969153	3.42352876480446	0.0191242127063257	682	558	707	0	14	43	69.047	53.772	66.189	0.000	1.716	6.090
PRG2	-6.23948084290351	0.00000215903739285961	0.466959088045953	6.12188192478535e-8	118	96	117	1	0	2	11.947	9.251	10.953	0.120	0.000	0.283
LINC00473	-6.1297898445866	2.19574854835644e-7	-0.849929726101955	2.6351167132993e-9	38	45	42	0	0	0	3.847	4.336	3.932	0.000	0.000	0.000
INHBE	-5.6258457815716	0.00000180951627509376	1.8323527692359	4.72576069854109e-8	327	244	367	15	2	3	33.106	23.513	34.358	1.799	0.245	0.425
STEAP1B-AS1	-5.52857877769536	0.00000321252684446768	-0.312758504905712	1.05472837574862e-7	56	51	64	1	0	1	5.670	4.915	5.992	0.120	0.000	0.142
AQP5	-5.26985310412875	0.00000586883450438312	-1.44228285737847	2.42679700622732e-7	20	20	29	0	0	0	2.025	1.927	2.715	0.000	0.000	0.000
ST6GALNAC3	-5.26360823346727	0.0000346698091615329	0.92043120995347	0.00000259560068589017	119	93	142	11	2	0	12.048	8.962	13.294	1.319	0.245	0.000
CCDC194	-5.20442242979686	0.0000562254634201982	-0.352362457424664	0.00000484569657383377	55	46	49	5	0	0	5.568	4.433	4.587	0.600	0.000	0.000
ELF3	-5.10001345821023	0.00000220682840898602	0.290905316342391	6.28483653348835e-8	81	125	87	5	1	1	8.201	12.046	8.145	0.600	0.123	0.142
OASL	-4.91803693571296	3.23479742356594e-8	5.9982205274663	1.2068638565723e-10	3369	3795	3640	214	64	68	341.086	365.711	340.775	25.659	7.847	9.631
RARRES1	-4.86503497962044	2.33250368842507e-7	2.18174387022381	2.85725175114873e-9	236	212	211	3	6	11	23.893	20.430	19.754	0.360	0.736	1.558
CXCL11	-4.858821636367	7.35392793493497e-8	3.13643623779765	5.21042976138092e-10	361	471	460	17	8	12	36.549	45.389	43.065	2.038	0.981	1.700
LINC01537	-4.78211631041479	4.18900880674777e-8	2.52076114797314	1.97963356120402e-10	316	327	310	15	7	7	31.993	31.512	29.022	1.799	0.858	0.991
TNFSF10	-4.67936077610245	1.6331722738747e-7	1.93023912012059	1.59437910084771e-9	158	198	188	10	3	5	15.996	19.081	17.600	1.199	0.368	0.708
SPNS3	-4.60643538479196	0.0000149724790937076	-1.71009139693164	8.36054220446851e-7	20	11	13	0	0	0	2.025	1.060	1.217	0.000	0.000	0.000
EHF	-4.59335785025567	0.000162106098518863	-0.248088628326951	0.0000195200141609465	44	42	38	0	2	2	4.455	4.047	3.558	0.000	0.245	0.283
LCN2	-4.54682709067765	0.0000378571860622635	-1.54948278403321	0.00000290733714871891	11	14	16	0	0	0	1.114	1.349	1.498	0.000	0.000	0.000
HSH2D	-4.53766188704672	0.000147496190496137	-0.588149819430753	0.0000171232053013486	34	28	26	4	0	0	3.442	2.698	2.434	0.480	0.000	0.000
CKLF-CMTM1	-4.53709184403275	0.0000193617239527744	-1.77373937774225	0.00000119551000404832	19	13	10	0	0	0	1.924	1.253	0.936	0.000	0.000	0.000
CHRFAM7A	-4.52049999207839	0.000879109424873676	-0.589772269388865	0.000170114944049675	15	31	26	0	2	0	1.519	2.987	2.434	0.000	0.245	0.000
TNFAIP6	-4.50959736931039	7.37011420908765e-9	3.91767510401247	5.65846419247294e-12	724	720	858	42	22	22	73.300	69.384	80.326	5.036	2.697	3.116
HCG26	-4.50612349939664	0.0000841482637672705	0.19889908479101	0.000008298665982769	67	69	72	8	3	0	6.783	6.649	6.741	0.959	0.368	0.000
NEURL3	-4.49935355295985	0.0000346178574174596	-1.2555750651171	0.00000258936797274339	13	24	22	0	1	0	1.316	2.313	2.060	0.000	0.123	0.000
CXCL1	-4.4860953550765	8.15959233498019e-9	7.57537786552459	1.16696072444064e-11	9308	9639	10418	609	258	301	942.366	928.876	975.329	73.022	31.632	42.632
ISG20	-4.47595825476321	1.41795604861618e-7	3.56030648168954	1.32255569762733e-9	707	751	663	41	19	22	71.579	72.371	62.070	4.916	2.329	3.116
RSAD2	-4.4602388293414	3.76652408294407e-9	6.44528918998953	1.63028611529688e-12	4285	4164	4449	243	135	128	433.825	401.270	416.514	29.137	16.552	18.129
CXCL2	-4.44056954559884	2.90110624598791e-8	4.1440905042612	9.92170398764675e-11	875	944	922	60	24	28	88.587	90.970	86.317	7.194	2.943	3.966
ST7-AS1	-4.4393874420233	0.0000219535912805897	0.503731544977243	0.00000142653294914912	66	72	64	4	2	1	6.682	6.938	5.992	0.480	0.245	0.142
HSD11B1	-4.42796231473537	0.00000432993404583242	0.744191269404163	1.6289081567769e-7	83	106	92	2	7	2	8.403	10.215	8.613	0.240	0.858	0.283
RTEL1-TNFRSF6B	-4.41360199435637	0.0131449149092773	-1.82813504851844	0.00486088850674493	13	12	12	0	0	0	1.316	1.156	1.123	0.000	0.000	0.000
LOC107986196	-4.41284932365226	0.000019465314615698	-0.213778601305072	0.00000121037897125345	33	38	43	1	1	1	3.341	3.662	4.026	0.120	0.123	0.142
LOC101927608	-4.32604667215931	0.0000302313173480037	-0.495866903475383	0.00000219187389800848	19	27	28	1	0	1	1.924	2.602	2.621	0.120	0.000	0.142
TNC	-4.3196467397194	6.36865293803565e-7	3.68405719572027	1.16309156652326e-8	607	588	645	51	15	20	61.454	56.663	60.385	6.115	1.839	2.833
FAM209B	-4.29633469316255	0.00000918022135934905	-1.83647513292079	4.32695422857019e-7	12	11	11	0	0	0	1.215	1.060	1.030	0.000	0.000	0.000
RNF103-CHMP3	-4.29207607588826	0.000707163497857564	-2.55105414195759	0.000129146822112154	8	22	8	0	0	0	0.810	2.120	0.749	0.000	0.000	0.000
CMPK2	-4.26186571986976	7.37011420908765e-9	5.50873530544846	6.87325500202836e-12	1983	2046	2122	147	68	68	200.764	197.166	198.661	17.626	8.337	9.631
CFI	-4.26148312990728	1.6635011357249e-7	2.43671458611478	1.69258311882626e-9	217	202	245	15	8	6	21.970	19.466	22.937	1.799	0.981	0.850
IL1B	-4.19937559071793	3.76652408294407e-9	4.5965901486698	5.8284062517976e-13	1026	1171	1179	67	45	42	103.875	112.845	110.378	8.034	5.517	5.949
TMEM225B	-4.19505326697444	0.0000205094765529451	0.637572805597303	0.00000131101491707671	50	66	61	1	2	5	5.062	6.360	5.711	0.120	0.245	0.708
DRC1	-4.1484697920654	0.0000364447104540313	-1.52443927063885	0.00000277153842092279	12	17	16	1	0	0	1.215	1.638	1.498	0.120	0.000	0.000
KCNJ4	-4.14041615824481	0.0000814469908351827	-1.26840104587394	0.00000794617141029733	17	19	17	2	0	0	1.721	1.831	1.592	0.240	0.000	0.000
MILR1	-4.13869856045801	0.00000133909038304616	1.31899833938275	3.10089982817775e-8	94	96	91	5	4	3	9.517	9.251	8.519	0.600	0.490	0.425
FLRT1	-4.11701897140079	0.000183921685335604	-1.62067342996755	0.0000228958595971819	10	14	7	0	0	0	1.012	1.349	0.655	0.000	0.000	0.000
CLCNKB	-4.1086634152713	0.000252556870417374	0.0998336283232422	0.0000345966164363558	40	37	50	3	4	0	4.050	3.566	4.681	0.360	0.490	0.000
BCL2A1	-4.1055448962558	0.0000693825092201898	-0.177064502446724	0.00000640241535149618	19	26	33	1	2	0	1.924	2.506	3.089	0.120	0.245	0.000
CCL8	-4.09958298968369	0.0000204009868461969	-1.84090967039819	0.00000129801183961117	8	13	9	0	0	0	0.810	1.253	0.843	0.000	0.000	0.000
NFE2	-4.06458282454105	0.000220519273418004	-0.570982848196741	0.0000288092894821058	19	26	18	1	1	0	1.924	2.506	1.685	0.120	0.123	0.000
IFIT1B	-4.05724464741177	0.000312702263144058	-1.39272118476842	0.0000453245227825394	19	12	12	1	0	0	1.924	1.156	1.123	0.120	0.000	0.000
POC1B-GALNT4	-4.04962032108472	0.0049682048332713	2.64116586634998	0.00148502429010914	179	110	212	80	10	0	18.122	10.600	19.847	9.592	1.226	0.000
BATF2	-3.98678371529997	0.00000189672543267147	2.09938824185665	5.09881513647122e-8	181	215	178	17	7	7	18.325	20.719	16.664	2.038	0.858	0.991
HSD11B1-AS1	-3.97977354921639	0.0000772423476283423	-0.506773776594646	0.00000737082020763352	22	35	28	1	1	1	2.227	3.373	2.621	0.120	0.123	0.142
LGALS9	-3.97685910803615	0.000455995326860183	0.660035697635502	0.000073863190304115	56	76	43	7	6	0	5.670	7.324	4.026	0.839	0.736	0.000
HCP5	-3.97557512133335	1.16995671510818e-8	4.37482122877503	2.49485499458909e-11	785	841	866	66	34	36	79.475	81.044	81.075	7.914	4.169	5.099
CFB	-3.9752142465887	1.54731235946074e-8	6.74216431408633	4.13719882208753e-11	4187	4845	4255	337	229	162	423.903	466.895	398.352	40.408	28.077	22.945
SNHG26	-3.9687116181202	0.00000628192940460242	0.757069146140194	2.66401930974931e-7	72	76	62	4	4	2	7.289	7.324	5.804	0.480	0.490	0.283
TMEM71	-3.96473887665912	0.0000753557086354304	0.860965514081186	0.00000714571916857551	66	71	48	2	5	2	6.682	6.842	4.494	0.240	0.613	0.283
TRIM69	-3.95028602634339	0.00000310431557726848	1.27637524852393	1.00761891016923e-7	78	84	70	6	2	4	7.897	8.095	6.553	0.719	0.245	0.567
RARRES2	-3.94743694081945	0.0000042209844560655	2.00967079600111	1.56692433793751e-7	165	151	225	15	7	7	16.705	14.551	21.064	1.799	0.858	0.991
CRLF2_1	-3.94546928347787	0.0000566343335872664	-1.65684663221624	0.00000492512205022917	6	11	10	0	0	0	0.607	1.060	0.936	0.000	0.000	0.000
KLC3	-3.90657461867896	0.0000733884244603339	-0.857310112832104	0.00000690897118722457	19	14	22	0	1	1	1.924	1.349	2.060	0.000	0.123	0.142
S100P	-3.89927350003649	0.000621426489977761	-1.23516596467659	0.000109895344950675	20	11	15	2	0	0	2.025	1.060	1.404	0.240	0.000	0.000
CXCL8	-3.89785242500602	1.79604089934063e-8	8.68442267803275	5.2489691747923e-11	14562	16317	20009	1363	673	899	1474.295	1572.411	1873.235	163.429	82.513	127.329
LOC102724608	-3.87682340748608	0.000276653863300554	-0.753115144691141	0.0000387920943752486	21	20	34	1	3	0	2.126	1.927	3.183	0.120	0.368	0.000
LINC00605	-3.87097834769785	0.000255148387529409	-2.12603165110138	0.0000349713492316502	7	9	9	0	0	0	0.709	0.867	0.843	0.000	0.000	0.000
ASS1	-3.82173232674898	1.16995671510818e-8	5.01402212769026	2.56223040836464e-11	1357	1384	1538	119	67	72	137.386	133.371	143.987	14.269	8.215	10.198
KLHDC7B	-3.80877901919247	0.0000825972022555496	-0.322243153730861	0.00000809947692805632	30	27	45	3	1	1	3.037	2.602	4.213	0.360	0.123	0.142
CCT6B	-3.80582875645776	0.00000195048143303117	1.62263519681354	5.34860286013398e-8	115	128	124	8	4	10	11.643	12.335	11.609	0.959	0.490	1.416
PEBP4	-3.79896545662112	0.00175557805881083	-1.85628948624207	0.000408239350889864	16	10	3	0	0	0	1.620	0.964	0.281	0.000	0.000	0.000
DHDH	-3.78724695469655	0.000724034579947604	-1.10915565398702	0.00013348852938345	7	15	14	0	1	0	0.709	1.445	1.311	0.000	0.123	0.000
BST2	-3.78297149811129	1.81960770216985e-7	7.31979393225366	1.94610449429931e-9	6412	6530	7120	602	373	289	649.168	629.273	666.572	72.182	45.732	40.932
EFNA1	-3.77289400756443	7.66353942247299e-7	1.8174579565058	1.50106635871098e-8	118	128	138	7	8	7	11.947	12.335	12.920	0.839	0.981	0.991
FAM131C	-3.71946797328665	0.00163021384380245	-1.58477301518221	0.00037212504791685	21	9	7	1	0	0	2.126	0.867	0.655	0.120	0.000	0.000
SMKR1	-3.71706000436954	0.000199070599940845	-1.0454105567514	0.0000252988640385236	22	15	12	0	1	1	2.227	1.445	1.123	0.000	0.123	0.142
LOC101927268	-3.70998581755893	0.000961859539598956	-2.03239570533735	0.000191032170717514	11	4	9	0	0	0	1.114	0.385	0.843	0.000	0.000	0.000
CSAG3	-3.69307738570402	0.000924831846023289	-1.54234239671929	0.000181963570593117	11	19	10	2	0	0	1.114	1.831	0.936	0.240	0.000	0.000
BUB1B-PAK6	-3.68643564643588	0.0001050362889415	-1.72609861787885	0.0000108713955914551	10	11	11	0	1	0	1.012	1.060	1.030	0.000	0.123	0.000
RTP4	-3.67646751103857	6.36234225967372e-8	3.91412001457182	3.95005812210801e-10	519	552	607	51	34	26	52.545	53.194	56.827	6.115	4.169	3.682
CHI3L1	-3.67064038564454	3.88404086921469e-7	1.81948815811059	5.91711238003731e-9	137	130	124	12	7	6	13.870	12.528	11.609	1.439	0.858	0.850
CXCL3	-3.66907333454678	1.54731235946074e-8	2.9336283028379	4.00727564836086e-11	273	280	324	25	18	14	27.639	26.983	30.333	2.998	2.207	1.983
TNFRSF8	-3.66758757485874	0.000330933001202427	-1.39421405891827	0.0000486460399727979	10	17	17	3	0	0	1.012	1.638	1.592	0.360	0.000	0.000
IFNB1	-3.66596796164952	0.0000156140637496415	-0.911226927437743	8.91289051248034e-7	18	28	22	1	1	1	1.822	2.698	2.060	0.120	0.123	0.142
IL11	-3.66109847571976	3.83540320506921e-7	3.54050536127271	5.69992144019115e-9	446	450	501	47	31	18	45.154	43.365	46.903	5.635	3.801	2.549
IL1RN	-3.64633994362441	0.000932292221292578	-2.34403928520984	0.000184058438167139	10	7	5	0	0	0	1.012	0.675	0.468	0.000	0.000	0.000
TNFRSF9	-3.60244595370401	2.25327259833508e-7	2.11052998187502	2.74618473618751e-9	177	145	156	14	8	10	17.920	13.973	14.605	1.679	0.981	1.416
CD38	-3.58086560773787	0.00118438169534841	-1.04169691516398	0.000249735003664125	19	15	19	1	2	0	1.924	1.445	1.779	0.120	0.245	0.000
ZNF385C	-3.57560065828796	0.000310976553129458	-0.804954730041829	0.0000450357164680083	26	16	17	0	3	1	2.632	1.542	1.592	0.000	0.368	0.142
IFIT1	-3.57432527675639	7.37011420908765e-9	8.38461948792154	8.02250704391217e-12	10169	11447	11553	1119	679	599	1029.536	1103.106	1081.588	134.173	83.249	84.839
PRH1-PRR4	-3.55973397107779	0.00427638721762718	0.148471141526415	0.00124021079362102	26	27	24	22	0	0	2.632	2.602	2.247	2.638	0.000	0.000
TBC1D7-LOC100130357	-3.55489792050555	0.000395945867021089	-2.36951293322658	0.0000614772310627819	5	5	11	0	0	0	0.506	0.482	1.030	0.000	0.000	0.000
HLA-B	-3.5494549193118	3.7593301495945e-7	10.7578606498918	5.56349070764514e-9	63103	68550	68225	6740	4329	3628	6388.712	6605.917	6387.199	808.154	530.757	513.849
LRG1	-3.54900473934557	0.00141217197739612	-1.67527294577824	0.000310147458286475	7	18	7	1	0	0	0.709	1.735	0.655	0.120	0.000	0.000
LMO2	-3.53781836056458	0.00000199163565017372	0.350154108014737	5.51099281387454e-8	48	48	46	4	3	2	4.860	4.626	4.307	0.480	0.368	0.283
ALDH3A1	-3.53749056922593	0.000675491933978991	-0.881238544197422	0.000121892649695749	15	12	16	1	1	0	1.519	1.156	1.498	0.120	0.123	0.000
GFRA3	-3.48247108055392	0.000396504896068571	-1.23222370226835	0.0000616362647042271	14	13	13	0	1	1	1.417	1.253	1.217	0.000	0.123	0.142
PRRX2	-3.46345977265845	0.0000227019202746518	1.82638629918436	0.00000149209860280481	135	144	119	17	8	6	13.668	13.877	11.141	2.038	0.981	0.850
EMID1	-3.45499909586601	0.0000481904295242212	0.254156476083929	0.00000395543881183758	47	53	43	5	5	1	4.758	5.107	4.026	0.600	0.613	0.142
CX3CL1	-3.45229785237104	0.00102737248038926	-2.06816991387238	0.000208004277835308	12	5	12	0	1	0	1.215	0.482	1.123	0.000	0.123	0.000
LOC124906830	-3.44503186521568	0.000149802283143097	0.702729918655308	0.0000174933893634334	64	44	66	12	1	4	6.480	4.240	6.179	1.439	0.123	0.567
VCAM1	-3.44397934259282	5.72709487741801e-8	2.70473594130548	3.39430953979164e-10	197	204	218	16	15	15	19.945	19.659	20.409	1.918	1.839	2.125
TNFAIP2	-3.41263243094689	0.000020145087962323	1.14486816542536	0.00000127269054655641	73	94	85	6	9	4	7.391	9.058	7.958	0.719	1.103	0.567
PLLP	-3.38785450992705	0.000743712146421788	-0.430122509999098	0.000138180070483043	16	24	27	1	2	1	1.620	2.313	2.528	0.120	0.245	0.142
RAMP2	-3.38698177123884	0.000238639615918923	0.734606890217506	0.0000320751422562779	61	61	54	11	5	1	6.176	5.878	5.055	1.319	0.613	0.142
MX2	-3.37482407050546	1.16995671510818e-8	5.64678615330042	2.49266773090828e-11	1532	1847	1590	183	101	124	155.104	177.989	148.855	21.942	12.383	17.563
GBP4	-3.37163709445754	1.77092519954932e-8	3.97020200728865	5.00415811999473e-11	522	522	542	50	38	39	52.849	50.303	50.742	5.995	4.659	5.524
HOXB9	-3.3450413984081	0.0000291599442561801	0.963759850474759	0.00000207793160785862	54	60	51	6	5	2	5.467	5.782	4.775	0.719	0.613	0.283
BDKRB1	-3.33614630239456	0.000834901949888681	-1.24971855423954	0.000158808920825113	13	13	17	1	0	2	1.316	1.253	1.592	0.120	0.000	0.283
SERPINB4	-3.32931470180168	0.000475739991012318	-1.10027123949644	0.0000785405842642522	13	18	12	0	1	2	1.316	1.735	1.123	0.000	0.123	0.283
LPAR5	-3.31435001124824	0.00221970340823215	-2.12708395179536	0.000551958334132592	6	9	3	0	0	0	0.607	0.867	0.281	0.000	0.000	0.000
MEOX1	-3.29377232100991	0.000628731291611472	-1.77063133628688	0.000111699305363871	7	6	12	0	1	0	0.709	0.578	1.123	0.000	0.123	0.000
ODF3B	-3.27663372300484	0.000466465776307523	-1.2620889937422	0.0000761338472909824	14	14	13	1	0	2	1.417	1.349	1.217	0.120	0.000	0.283
LOC105375630	-3.27403038905163	0.000699885913010378	-2.07208000115467	0.000127469583335866	5	6	5	0	0	0	0.506	0.578	0.468	0.000	0.000	0.000
LINC01913	-3.271662898508	0.00066788003239677	-2.14847673779072	0.000120145313625411	6	5	5	0	0	0	0.607	0.482	0.468	0.000	0.000	0.000
STAC3	-3.26840559091071	0.000429953327163745	-0.230758570162821	0.0000686289137438959	18	29	35	1	2	3	1.822	2.795	3.277	0.120	0.245	0.425
BDKRB2	-3.2577003337406	7.5371525883977e-8	2.89659659940961	5.48767826648534e-10	228	306	257	23	28	17	23.083	29.488	24.060	2.758	3.433	2.408
LOC124901363	-3.25652018619808	0.000650394877665033	-2.50356179570769	0.000116271935908903	6	4	6	0	0	0	0.607	0.385	0.562	0.000	0.000	0.000
LNCOC1	-3.25456372044756	0.000777682401381741	0.0572670134394654	0.000145652244308034	24	26	26	0	4	5	2.430	2.506	2.434	0.000	0.490	0.708
SAA2-SAA4	-3.24703883947323	0.00555851078014422	-2.21101677117745	0.00170847648216969	8	11	9	2	0	0	0.810	1.060	0.843	0.240	0.000	0.000
HLA-F	-3.23793832597759	5.72709487741801e-8	5.45981981622746	3.418735904938e-10	1409	1577	1409	156	119	114	142.651	151.970	131.910	18.705	14.590	16.146
SERPINB3	-3.22827295126967	0.000793848091172547	-2.25924206369823	0.000149568443990351	9	5	3	0	0	0	0.911	0.482	0.281	0.000	0.000	0.000
IFI6	-3.21400999357725	8.53071356600386e-8	9.76727637804701	6.41845753940099e-10	26215	27588	25962	3411	2239	1771	2654.075	2658.556	2430.553	408.993	274.512	250.834
KCNIP1	-3.21233822726578	0.00229223086902079	-1.67249667305762	0.00057597966308376	8	4	13	0	1	0	0.810	0.385	1.217	0.000	0.123	0.000
PLVAP	-3.20821808150885	0.00122797770885641	-1.83608667894166	0.000261141883117084	7	6	10	0	1	0	0.709	0.578	0.936	0.000	0.123	0.000
IFI44L	-3.20642475410066	3.76652408294407e-9	8.14654982803805	1.59487794280723e-12	8307	8542	9081	1039	734	615	841.022	823.162	850.160	124.580	89.992	87.105
LY6E-DT	-3.20356068610054	0.000199386429644308	0.087818978212746	0.000025366536192778	22	46	22	2	4	1	2.227	4.433	2.060	0.240	0.490	0.142
SUSD4	-3.19902076809139	0.00239136954870079	-1.34645770783609	0.000608920426683855	10	9	8	2	0	0	1.012	0.867	0.749	0.240	0.000	0.000
ODAD4	-3.19347762054026	0.00000430701792086746	2.05475454223921	1.61493085827825e-7	119	116	85	13	11	5	12.048	11.179	7.958	1.559	1.349	0.708
ISG15	-3.19189836376066	0.00000975026406348351	7.72854139286214	4.70476614429996e-7	7335	8005	7623	944	696	510	742.614	771.413	713.662	113.189	85.333	72.233
HLA-A	-3.18499937316808	2.23916444415599e-7	9.91198143829166	2.71506694820556e-9	31003	33105	32632	3936	2937	2217	3138.824	3190.210	3054.996	471.943	360.091	314.003
TMEM239	-3.182057917323	0.00191482037745446	-1.32703060287995	0.000457570868707717	15	10	9	1	1	0	1.519	0.964	0.843	0.120	0.123	0.000
VLDLR-AS1	-3.1574120292572	0.0000564025610038759	-0.714517653723283	0.00000487498817282599	21	18	29	2	2	1	2.126	1.735	2.715	0.240	0.245	0.142
STMND1	-3.15000490542445	0.000696641997002519	-0.502834053655419	0.000126748817512086	14	11	21	0	2	2	1.417	1.060	1.966	0.000	0.245	0.283
LOC107986606	-3.14466254346788	0.00380665177538135	-0.834351965635855	0.00107865390749986	20	11	14	3	1	0	2.025	1.060	1.311	0.360	0.123	0.000
HSPA12B	-3.14267106870922	0.00331719647304563	-1.86616542603453	0.000916447203689948	5	9	8	1	0	0	0.506	0.867	0.749	0.120	0.000	0.000
KLF2	-3.12511254459477	0.0000027583502819078	2.55615071175321	8.50728603299509e-8	198	188	182	20	22	12	20.046	18.117	17.039	2.398	2.697	1.700
CCDC180	-3.12394030385744	0.0150815698291073	-2.4632677503787	0.00578617621226165	3	15	16	0	0	3	0.304	1.445	1.498	0.000	0.000	0.425
G0S2	-3.09049393145116	9.5368552993692e-9	6.63225301518873	1.7197413485991e-11	2748	3216	3090	339	312	238	278.215	309.914	289.285	40.647	38.253	33.709
MEIOB	-3.0897407445228	0.0000200508302542787	-0.569223086490046	0.0000012629953393598	21	31	24	2	2	2	2.126	2.987	2.247	0.240	0.245	0.283
HLA-C	-3.08859294323149	1.77092519954932e-8	9.813788877072	5.06544951991474e-11	26808	29011	28445	3517	2666	2206	2714.112	2795.686	2663.010	421.703	326.865	312.445
HERC6	-3.08020533333061	3.76652408294407e-9	6.56907035077728	1.87365953634825e-12	2629	2772	2718	321	251	232	266.167	267.128	254.458	38.489	30.774	32.859
RAB42	-3.07465803624481	0.00000651808741263327	0.963034926359936	2.80064569215868e-7	51	61	52	6	4	5	5.163	5.878	4.868	0.719	0.490	0.708
PTGES	-3.0705172479842	5.58569139338381e-8	5.01747691224315	3.19539614594771e-10	877	888	1117	102	90	91	88.790	85.573	104.573	12.230	11.034	12.889
C22orf15	-3.0703258794233	0.000878873098994472	-1.56897598354771	0.000170014563547556	8	11	11	1	0	1	0.810	1.060	1.030	0.120	0.000	0.142
ATP6V1B1	-3.0611024292288	0.00681721448208129	-1.48929141164633	0.00219301447932489	4	14	9	2	0	0	0.405	1.349	0.843	0.240	0.000	0.000
PDE9A	-3.0593693409606	0.0025233063396299	-1.11552665902351	0.000651616168914498	16	7	14	0	1	2	1.620	0.675	1.311	0.000	0.123	0.283
RBP7	-3.04223037838773	0.000070047569281067	2.13451081596522	0.00000649863035489068	126	113	105	15	9	10	12.757	10.889	9.830	1.799	1.103	1.416
C6orf141	-3.03885002408048	0.000110273172539857	-1.15351261010636	0.0000116430697035616	15	13	15	1	1	1	1.519	1.253	1.404	0.120	0.123	0.142
ACVRL1	-3.02631399416399	0.000231455457421425	-0.0919695306913585	0.0000307417520863179	22	33	36	4	1	4	2.227	3.180	3.370	0.480	0.123	0.567
CCDC74B	-3.01323005252966	0.00133221442172045	-1.03739814664411	0.000288444883498981	14	15	11	3	1	0	1.417	1.445	1.030	0.360	0.123	0.000
CPXM1	-3.00778814195983	0.0000669250968067032	0.270633765673501	0.00000609925590178386	27	31	31	3	2	3	2.734	2.987	2.902	0.360	0.245	0.425
PDZK1IP1	-3.00431423325768	0.00092680943507272	-1.2561560578969	0.000182572583653176	18	15	13	3	0	2	1.822	1.445	1.217	0.360	0.000	0.283
LOC124906300	-2.99333688276937	0.0027777289507869	0.637996118127847	0.000734590301436182	58	33	42	10	5	1	5.872	3.180	3.932	1.199	0.613	0.142
LOC124906847	-2.97918075964811	0.0323959230695383	-2.01752276327017	0.0146488715683175	11	12	5	3	0	0	1.114	1.156	0.468	0.360	0.000	0.000
STAP2	-2.97376339712693	0.000105684340503312	0.94908906761435	0.000010994813863043	63	67	60	8	6	5	6.378	6.457	5.617	0.959	0.736	0.708
MMP3	-2.97014517897506	0.000229980861089791	0.360224412668708	0.0000304600941500594	39	34	53	4	5	3	3.948	3.276	4.962	0.480	0.613	0.425
SAPCD1	-2.96913559755332	0.0220045350304318	0.718016208073868	0.00916604776575443	32	38	46	10	0	14	3.240	3.662	4.307	1.199	0.000	1.983
OSCAR	-2.96693842185131	0.000192862491401153	0.191886464045603	0.0000242940668983266	31	41	24	3	2	4	3.139	3.951	2.247	0.360	0.245	0.567
ADAP1	-2.96268361823278	0.000126119863370846	0.242901008063974	0.000013904397323499	42	31	26	3	3	3	4.252	2.987	2.434	0.360	0.368	0.425
LOC101929692	-2.95981048931583	0.0186817406206309	-1.85617068723364	0.00749035340889367	7	10	6	0	2	0	0.709	0.964	0.562	0.000	0.245	0.000
HR	-2.95822146007287	0.00230839876423385	-1.66267667932636	0.00058104702136666	7	10	6	2	0	0	0.709	0.964	0.562	0.240	0.000	0.000
TPH1	-2.95674346559965	0.0032786360877022	-1.85448625215952	0.000902736015193716	12	5	7	0	0	2	1.215	0.482	0.655	0.000	0.000	0.283
SKAP1	-2.95620774665773	0.0000194957554620671	1.42335793770227	0.00000121348409510814	95	80	71	13	7	6	9.618	7.709	6.647	1.559	0.858	0.850
PCK2	-2.95325865331055	1.36372705885561e-7	5.34071772025915	1.23784491943166e-9	1112	1251	1237	158	124	107	112.582	120.554	115.807	18.945	15.203	15.155
CACNA2D3	-2.95268280848169	0.0000364271049878339	1.15171442924229	0.00000276793447923971	48	62	66	12	7	2	4.860	5.975	6.179	1.439	0.858	0.283
CXCL10	-2.94941552778536	0.00000265746351024745	1.68942630369528	7.97304539212628e-8	72	100	88	12	8	7	7.289	9.637	8.239	1.439	0.981	0.991
TNFSF13B	-2.94238677389721	1.4318476614207e-7	3.74543360443805	1.34441609796372e-9	406	339	377	44	39	37	41.104	32.668	35.295	5.276	4.782	5.240
LOC101930053	-2.93994209908843	0.00692967250753561	-1.64671646722617	0.00223678211582001	8	6	16	1	1	0	0.810	0.578	1.498	0.120	0.123	0.000
H1-0	-2.93916839545153	7.37011420908765e-9	7.99874939717302	5.19361022068504e-12	7170	7428	7456	1034	737	662	725.909	715.810	698.028	123.981	90.360	93.762
IFI44	-2.9381932543011	9.45731604717638e-8	7.6065783492767	7.4096618700673e-10	4736	5328	5383	705	561	436	479.485	513.440	503.954	84.532	68.781	61.753
GBP1P1	-2.93707655336647	0.000108018814648454	0.549693301709944	0.0000113440105513958	43	48	38	4	6	3	4.353	4.626	3.558	0.480	0.736	0.425
STX18-AS1	-2.93520651786843	0.00133748097372267	-1.25890920063163	0.000290167337229099	8	11	15	1	2	0	0.810	1.060	1.404	0.120	0.245	0.000
MEIS3	-2.93009039142711	0.000128240803575483	0.829907345509356	0.0000142339158302598	53	74	39	7	7	3	5.366	7.131	3.651	0.839	0.858	0.425
SHISAL1	-2.92645643812322	0.000685770872990034	-1.68195380816857	0.000124131265469095	11	10	7	1	1	0	1.114	0.964	0.655	0.120	0.123	0.000
IL1A	-2.92557970488368	0.00000211158172631206	2.7144412294928	5.92112761923346e-8	139	180	175	21	15	17	14.073	17.346	16.383	2.518	1.839	2.408
SMCO2	-2.92414551099377	0.00448577167935511	-1.69311754894223	0.00131432384983965	8	4	7	0	1	0	0.810	0.385	0.655	0.000	0.123	0.000
GPR68	-2.92096775768739	0.00138861359188693	-1.19717325965371	0.000304023657320849	13	16	9	1	3	0	1.316	1.542	0.843	0.120	0.368	0.000
LOC112267901	-2.91301967309771	0.0143765693244879	-2.45410562899296	0.00544660050196912	7	8	1	0	0	0	0.709	0.771	0.094	0.000	0.000	0.000
KCNG1	-2.90651860291847	0.000112342273140139	0.397071458116518	0.0000119593316512821	39	50	36	5	2	7	3.948	4.818	3.370	0.600	0.245	0.991
LOC124906032	-2.90595055527851	0.00178580603053179	-2.002575366913	0.000417635647359163	6	6	6	1	0	0	0.607	0.578	0.562	0.120	0.000	0.000
ERBB3	-2.90010488506608	4.0004304935041e-7	3.57375479348421	6.26855169980744e-9	333	336	347	61	27	31	33.714	32.379	32.486	7.314	3.310	4.391
PRSS3	-2.89783419889972	0.0000155398702387461	0.699418098411076	8.82222455414449e-7	66	58	42	7	5	5	6.682	5.589	3.932	0.839	0.613	0.708
RBM3	-2.88310013861146	7.37011420908765e-9	7.9334935148628	6.64134606479322e-12	6902	6166	7356	942	746	636	698.776	594.195	688.666	112.950	91.463	90.079
IQCA1	-2.87793302540162	0.0000550635863880218	0.846925259568121	0.00000471132289950988	41	47	45	9	2	5	4.151	4.529	4.213	1.079	0.245	0.708
SERPINA1	-2.87236767714923	0.0000680002436490219	1.16645449243114	0.00000626217888597199	65	56	54	8	7	4	6.581	5.397	5.055	0.959	0.858	0.567
LOC728024	-2.86632619235267	0.00788874663752851	-1.65064853642318	0.00261650134091388	5	11	11	1	0	1	0.506	1.060	1.030	0.120	0.000	0.142
FMNL1-DT	-2.86494230524944	0.0102152952005896	-2.10844740440027	0.00357681428146501	4	6	8	1	0	0	0.405	0.578	0.749	0.120	0.000	0.000
OAS1	-2.85546606700576	7.37011420908765e-9	6.463002378739	9.16566870922478e-12	2233	2509	2319	350	250	223	226.075	241.783	217.104	41.966	30.651	31.584
C19orf33	-2.85100162659648	0.0000112223345054112	3.2394405658963	5.65931680381077e-7	243	250	222	37	26	20	24.602	24.092	20.784	4.436	3.188	2.833
IDO1	-2.8337022046967	4.32969367573418e-8	3.77731121403065	2.12688596183933e-10	374	394	418	55	37	47	37.865	37.968	39.133	6.595	4.536	6.657
SEMA3F-AS1	-2.82299147751542	0.00394364771188225	-2.11515935667615	0.00112482975092674	9	5	4	0	1	0	0.911	0.482	0.374	0.000	0.123	0.000
SLC16A6	-2.82220302729669	0.0000479934986455934	1.08924759734291	0.00000392733765810228	68	54	57	8	5	7	6.884	5.204	5.336	0.959	0.613	0.991
ALG1L9P	-2.81488623665598	0.02093641182779	-1.81484089601178	0.00862608287345707	5	7	5	1	0	0	0.506	0.675	0.468	0.120	0.000	0.000
VNN3P	-2.81354384618934	0.00040911121030474	0.0849270374017674	0.0000643781598463417	27	33	32	4	2	4	2.734	3.180	2.996	0.480	0.245	0.567
IFIT3	-2.81179996967586	1.01772772744913e-8	9.09839864632831	1.95785913051402e-11	14395	13144	15425	2050	1628	1453	1457.387	1266.640	1444.083	245.803	199.601	205.795
LINC01556	-2.80356312648028	0.00234062200867608	-1.82595651395159	0.000592505422044541	4	6	7	0	0	1	0.405	0.578	0.655	0.000	0.000	0.142
LOC644634	-2.80218988414831	0.0398207862984923	-1.20212585894843	0.0188605228973769	9	8	8	0	4	0	0.911	0.771	0.749	0.000	0.490	0.000
P2RX7	-2.79311933596961	0.0000448261304695262	1.49424062314326	0.00000359567891466788	97	90	70	12	6	13	9.821	8.673	6.553	1.439	0.736	1.841
LOC101929178	-2.79283610470648	0.0360295529488814	-2.17467082873548	0.0167377683174414	7	1	6	0	0	0	0.709	0.096	0.562	0.000	0.000	0.000
DHX58	-2.79073990828338	6.36234225967372e-8	3.35245263523171	3.9957503309728e-10	240	293	285	31	35	31	24.298	28.235	26.682	3.717	4.291	4.391
CABCOCO1	-2.78871389704557	0.00237701142955382	-2.1323635964651	0.000604525354239219	6	4	2	0	0	0	0.607	0.385	0.187	0.000	0.000	0.000
LEKR1	-2.7819957358958	0.00612656741778699	-0.855594500652467	0.00193076434314747	11	15	13	3	0	2	1.114	1.445	1.217	0.360	0.000	0.283
MMP1	-2.77770185350125	0.000308722344666567	-0.250705825618659	0.0000446132775155516	25	19	28	2	6	1	2.531	1.831	2.621	0.240	0.736	0.142
CH25H	-2.77708536128634	0.000109738023847772	-0.207276694088485	0.0000115660956611102	21	16	24	2	2	2	2.126	1.542	2.247	0.240	0.245	0.283
CCN5	-2.77704900821886	0.0030006744042549	-1.90165924398633	0.000808849865840381	5	8	4	0	1	0	0.506	0.771	0.374	0.000	0.123	0.000
RIPPLY3	-2.77607351263588	0.0000292880779244024	1.84805774566048	0.00000208888355797099	107	91	102	18	12	7	10.833	8.769	9.549	2.158	1.471	0.991
DLX4	-2.76612306658769	0.000542604858768498	-0.474763780964902	0.0000927237905132807	16	17	28	6	1	1	1.620	1.638	2.621	0.719	0.123	0.142
XAF1	-2.7655809648584	8.67934197915394e-8	6.72015755484534	6.58425395757232e-10	2460	2551	2668	383	285	279	249.057	245.831	249.777	45.923	34.942	39.516
MAL2	-2.75709637926881	0.00000391485213687856	2.86324077889782	1.40702930923754e-7	167	174	191	33	18	16	16.908	16.768	17.881	3.957	2.207	2.266
SLC6A16	-2.74735796976595	0.00226849313531343	-1.47332183828483	0.000568463333870982	7	12	15	3	1	0	0.709	1.156	1.404	0.360	0.123	0.000
SPINT2	-2.73643106746445	0.00000195169064808884	3.5630144338867	5.37619050555501e-8	286	318	315	52	33	31	28.955	30.645	29.490	6.235	4.046	4.391
CBX3P2	-2.73305256743894	0.000031405129725641	0.0559742634918549	0.00000230431868401047	26	24	22	4	2	2	2.632	2.313	2.060	0.480	0.245	0.283
ACOX2	-2.73005229186229	0.000977793970947255	-1.25683631157838	0.000195048069817112	9	15	11	1	1	1	0.911	1.445	1.030	0.120	0.123	0.142
ALOX5AP	-2.72979185088129	0.000106718997437574	1.08795445856021	0.0000111699545055128	67	55	64	11	5	7	6.783	5.300	5.992	1.319	0.613	0.991
NPPB	-2.72819935262436	0.0030809696705043	-1.87151574687884	0.000836624459090428	6	4	6	0	1	0	0.607	0.385	0.562	0.000	0.123	0.000
ZNF534	-2.72631254438723	0.0219213565004656	-1.67586518631943	0.00912623029322603	11	6	7	1	0	1	1.114	0.578	0.655	0.120	0.000	0.142
LOC105372255	-2.72613627106295	0.000594608748451674	-0.585100531722063	0.000104006616676692	20	12	26	3	2	1	2.025	1.156	2.434	0.360	0.245	0.142
MEFV	-2.71720892283426	0.00843098766176421	-2.16581966077319	0.00284562871707848	5	1	7	0	0	0	0.506	0.096	0.655	0.000	0.000	0.000
ALG1L	-2.71179006500492	0.0335593448851334	-1.92603021666345	0.0153147638423078	11	2	6	0	0	1	1.114	0.193	0.562	0.000	0.000	0.142
LRMDA	-2.70830446809232	0.000135519459120662	1.28200847086479	0.0000153902692924049	61	72	55	6	10	7	6.176	6.938	5.149	0.719	1.226	0.991
FUT1	-2.70371226814662	0.0000202544620173654	1.13136638015443	0.00000128167633437795	79	68	81	14	9	6	7.998	6.553	7.583	1.679	1.103	0.850
RNF175	-2.7027778808847	0.00301110260713726	-0.649731236532101	0.000812784256782917	17	19	13	2	2	1	1.721	1.831	1.217	0.240	0.245	0.142
FLJ12825	-2.70175711192738	0.000144434845166312	-0.368134013727791	0.0000166251212669925	19	21	15	3	2	1	1.924	2.024	1.404	0.360	0.245	0.142
DICER1-AS1	-2.6965104191458	0.00362287234392372	-0.810912823349561	0.00101817700960755	13	15	9	2	0	3	1.316	1.445	0.843	0.240	0.000	0.425
BCAM	-2.69536970835726	4.03054897154069e-7	3.93089531719775	6.3408089155565e-9	439	429	425	59	55	51	44.446	41.341	39.788	7.074	6.743	7.223
LOC105371912	-2.69223109148353	0.00122398661640139	-0.618762562484688	0.000259912591407211	15	17	16	2	2	1	1.519	1.638	1.498	0.240	0.245	0.142
EGR1	-2.69142628925332	7.06195426836815e-8	3.97816164236758	4.8303380768592e-10	459	475	366	60	61	45	46.470	45.774	34.265	7.194	7.479	6.374
BTN1A1	-2.69121820863982	0.0107775636997211	-1.2291240603438	0.00380786699053696	20	9	6	3	0	1	2.025	0.867	0.562	0.360	0.000	0.142
LOC124900954	-2.68549477217633	0.00164467937674414	-0.505800724623721	0.000376245207501659	21	20	13	2	1	3	2.126	1.927	1.217	0.240	0.123	0.425
TYMP	-2.67809576539905	0.00000850035194961088	2.52877171394704	3.93779517625924e-7	146	152	173	28	21	13	14.781	14.648	16.196	3.357	2.575	1.841
RSPO3	-2.6775948659441	6.83527573611689e-7	3.77726772129721	1.28357994795877e-8	349	328	359	65	32	42	35.334	31.608	33.609	7.794	3.923	5.949
GPLD1	-2.67181610658811	0.00516215121168467	-1.67192928869209	0.00155390958933998	6	7	3	1	0	0	0.607	0.675	0.281	0.120	0.000	0.000
SHF	-2.67132526576478	0.0000285113038282314	1.35069620649176	0.00000202352311003073	67	91	68	14	8	7	6.783	8.769	6.366	1.679	0.981	0.991
LINC02574	-2.66408423152021	0.00502132252157677	-1.96515169264287	0.00150246262739879	6	9	4	0	2	0	0.607	0.867	0.374	0.000	0.245	0.000
CYP11A1	-2.65363821261624	0.0000101098158586263	2.84868643537614	4.94741019819606e-7	159	230	193	27	25	23	16.098	22.164	18.069	3.237	3.065	3.258
IFIH1	-2.65275251242803	3.68949766926134e-8	6.65962348264367	1.49121594641206e-10	2395	2484	2421	389	290	294	242.476	239.374	226.653	46.643	35.555	41.640
AATK	-2.65260589210652	0.00141710041121855	-1.08543710310087	0.000311406097080361	10	14	9	2	2	0	1.012	1.349	0.843	0.240	0.245	0.000
PRSS27	-2.65129056155117	0.000238626073825396	0.0722064302674732	0.0000320354242873418	20	27	29	2	4	3	2.025	2.602	2.715	0.240	0.490	0.425
OPLAH	-2.65037379320032	0.00681864637340778	-0.961825499491322	0.00219416086198142	17	17	9	3	3	0	1.721	1.638	0.843	0.360	0.368	0.000
CFAP57	-2.64815480459039	0.0000871423432240724	1.78523777099095	0.00000867522021525556	79	89	85	17	10	7	7.998	8.577	7.958	2.038	1.226	0.991
GSTZ1	-2.64752279347831	0.00000296115989622805	3.40165166562896	9.40898337876218e-8	238	291	306	48	39	25	24.096	28.043	28.648	5.755	4.782	3.541
IFITM1	-2.64554514506163	0.00000884092155854073	8.30172767504421	4.13404614601581e-7	8375	8658	9004	1513	1050	963	847.907	834.340	842.951	181.415	128.735	136.394
LOC107985145	-2.63653293323996	0.00175818977847779	-1.53473563779868	0.000408990670394567	9	7	10	1	0	2	0.911	0.675	0.936	0.120	0.000	0.283
LOC124902496	-2.63288077104074	0.0203844542710054	-2.14686188635408	0.0083476305951383	8	7	2	1	0	0	0.810	0.675	0.187	0.120	0.000	0.000
KHDC1L	-2.62996876966665	0.00916773427660117	-1.85187649551364	0.00314674127638593	9	4	10	0	1	1	0.911	0.385	0.936	0.000	0.123	0.142
RCOR2	-2.62968844335786	0.000439944971506145	-0.236533076863789	0.0000705582605544736	16	23	28	2	2	4	1.620	2.216	2.621	0.240	0.245	0.567
IRF7	-2.62735623793712	0.00000341465246048987	4.07576039061928	1.13347822844416e-7	439	470	497	96	58	43	44.446	45.292	46.529	11.511	7.111	6.090
LOC107985014	-2.62497662897759	0.0017734439424782	-1.87825848502285	0.000413752124871173	7	7	8	1	1	0	0.709	0.675	0.749	0.120	0.123	0.000
IL15RA	-2.61763225510233	0.000019809228724198	1.54569086462172	0.00000124038635277126	58	74	73	9	7	11	5.872	7.131	6.834	1.079	0.858	1.558
CCDC74A	-2.6162849746309	0.0000941341145113529	1.22200628589881	0.00000950499297586452	42	61	44	9	5	5	4.252	5.878	4.119	1.079	0.613	0.708
MT1F	-2.61328574166683	0.0000427642402231091	1.86296184871448	0.00000339039959485537	76	107	93	12	12	12	7.694	10.311	8.707	1.439	1.471	1.700
LOC105375631	-2.60982504207305	0.013379171436559	-1.42608318200334	0.0049749686102862	4	6	14	1	0	1	0.405	0.578	1.311	0.120	0.000	0.142
FBLN7	-2.60768336624555	0.0000824630524626208	2.12512842225354	0.00000807606688400869	108	132	117	32	16	7	10.934	12.720	10.953	3.837	1.962	0.991
NR4A2	-2.59673781197032	0.00000374315581886251	1.62100711462387	1.31026077849059e-7	75	65	80	9	11	9	7.593	6.264	7.490	1.079	1.349	1.275
SMOX	-2.59636565665887	7.18797812420026e-8	4.1049865764951	5.00592929928136e-10	464	508	506	83	65	56	46.977	48.954	47.372	9.952	7.969	7.932
PCSK1	-2.58863300945837	0.00540137745478699	-1.38058880689966	0.0016477526298461	6	8	7	1	0	1	0.607	0.771	0.655	0.120	0.000	0.142
CTSH	-2.58815315202789	0.0000149419619799386	3.0978729959267	8.33412504415181e-7	183	223	192	48	32	12	18.527	21.490	17.975	5.755	3.923	1.700
ELF3-AS1	-2.58457325320578	0.00488254251800178	-1.78589273233319	0.00145456169653939	5	11	11	1	2	0	0.506	1.060	1.030	0.120	0.245	0.000
CARD9	-2.57900180483922	0.0102024227581456	-1.99058219334884	0.00357087894296362	6	6	5	0	2	0	0.607	0.578	0.468	0.000	0.245	0.000
LOC105371933	-2.57741277559626	0.0112195763078857	-1.77700417714958	0.00400170934597888	6	6	5	2	0	0	0.607	0.578	0.468	0.240	0.000	0.000
PECAM1	-2.5768458317867	0.00420465783526453	-1.01399178246998	0.00121365636558251	8	17	7	2	0	2	0.810	1.638	0.655	0.240	0.000	0.283
VNN1	-2.57257119066481	0.000121994228354193	0.907977369935036	0.0000133205984945879	41	57	32	8	4	5	4.151	5.493	2.996	0.959	0.490	0.708
LOC105378847	-2.57163676804993	0.00785531136607534	-1.81234113442091	0.00260052715539019	5	7	9	0	1	1	0.506	0.675	0.843	0.000	0.123	0.142
TNXB	-2.57148317714781	0.0000234878878031357	1.36442688353692	0.00000155680944646665	64	68	44	9	7	7	6.480	6.553	4.119	1.079	0.858	0.991
PSD	-2.57147305793159	0.0137314149523138	-1.54824128417777	0.00514095569132455	3	10	10	0	1	1	0.304	0.964	0.936	0.000	0.123	0.142
IDNK	-2.56747032799788	0.00000443802366791078	2.9580111599644	1.68888849941636e-7	154	177	183	21	31	20	15.591	17.057	17.132	2.518	3.801	2.833
AURKC	-2.56284742819349	0.000116111085885749	0.0433547564710902	0.00001251215718443	24	21	19	4	2	2	2.430	2.024	1.779	0.480	0.245	0.283
ATP6V1G3	-2.55753260797951	0.0190285626813764	-1.87833334466832	0.00766845633242135	4	7	6	0	0	2	0.405	0.675	0.562	0.000	0.000	0.283
MIR3142HG	-2.55514001479683	3.41736431913487e-7	3.90561569780586	4.88741321602425e-9	328	386	424	68	40	55	33.208	37.197	39.695	8.153	4.904	7.790
DUSP15	-2.5537055361711	0.000618149978440405	-0.242940665972472	0.000109162165077152	19	22	20	6	2	1	1.924	2.120	1.872	0.719	0.245	0.142
ARHGAP9	-2.54611247178419	0.00426602415630903	-1.44908203594633	0.00123428742689379	9	8	8	1	2	0	0.911	0.771	0.749	0.120	0.245	0.000
FBP1	-2.54611209317325	0.00149515407587833	-0.974768585240182	0.000334136534554578	10	11	13	3	2	0	1.012	1.060	1.217	0.360	0.245	0.000
ZC3H12A	-2.54353524082643	0.0000240479966299961	2.82475035458568	0.00000160208561935886	184	229	180	38	18	31	18.629	22.068	16.852	4.556	2.207	4.391
MX1	-2.54254309599544	3.76652408294407e-9	8.56317394195983	1.68179502740408e-12	8730	9532	8940	1522	1242	1144	883.848	918.565	836.959	182.494	152.275	162.030
SERPINF1	-2.54112116447019	0.0000677312961392946	-0.0409571901256281	0.00000621635325840062	25	23	22	4	2	3	2.531	2.216	2.060	0.480	0.245	0.425
RALGPS2-AS1	-2.53877522277057	0.00587052154212671	-1.43541369487851	0.0018306594660966	5	7	14	1	0	2	0.506	0.675	1.311	0.120	0.000	0.283
C15orf48	-2.53459307789697	0.00000147424344673332	5.13754355660038	3.57514577929359e-8	786	954	919	148	128	106	79.577	91.934	86.036	17.746	15.693	15.013
OR52N4	-2.53111079487892	0.00756925278753703	-1.48497248799106	0.00247946920064327	5	12	9	1	2	0	0.506	1.156	0.843	0.120	0.245	0.000
KRT16	-2.52622509470537	0.00562359724547996	-1.76669926708987	0.00173353707945532	6	6	8	0	1	1	0.607	0.578	0.749	0.000	0.123	0.142
PRMT5-AS1	-2.52430614970776	0.0120106453400062	-1.97801283331161	0.00434596494754466	5	6	3	0	1	0	0.506	0.578	0.281	0.000	0.123	0.000
LOC101928796	-2.52011820416096	0.000933912975745228	0.32552551589049	0.000184436488680938	44	34	29	7	2	7	4.455	3.276	2.715	0.839	0.245	0.991
LOC124907518	-2.51615590907111	0.00126376642762521	-0.988362934342087	0.000270402952211066	18	10	15	1	2	2	1.822	0.964	1.404	0.120	0.245	0.283
CD74	-2.51016564575863	0.000037605010018143	1.45271145842404	0.00000288315989008645	49	82	59	9	8	9	4.961	7.902	5.524	1.079	0.981	1.275
PSMB9	-2.50976059131609	3.98146485029742e-7	6.40170613226431	6.21407584519745e-9	1842	2167	2138	378	302	230	186.489	208.826	200.159	45.324	37.027	32.576
IFIT2	-2.50785713888824	1.66197263807003e-7	7.40105740882696	1.65568904956027e-9	3637	3900	3895	611	545	518	368.219	375.829	364.648	73.261	66.820	73.367
LOC105375913	-2.50707430085001	8.10096882494497e-7	2.34355915052857	1.62200718917565e-8	131	140	129	16	23	19	13.263	13.491	12.077	1.918	2.820	2.691
MEI1	-2.50117650730509	0.0000566343335872664	0.271552046712737	0.00000492786587451537	31	29	27	6	3	3	3.139	2.795	2.528	0.719	0.368	0.425
LINC00852	-2.49972814994864	0.00808046050097261	-1.25117503731062	0.00269566413305049	13	7	9	2	0	2	1.316	0.675	0.843	0.240	0.000	0.283
CAPSL	-2.4969619616635	0.0197933199006976	-0.16491487625774	0.00805295934027261	14	22	20	8	4	0	1.417	2.120	1.872	0.959	0.490	0.000
IFI27	-2.49440529325157	0.0000206404628851003	8.65248873809211	0.00000132580513370903	9990	11153	10878	1976	1619	1217	1011.414	1074.775	1018.394	236.931	198.497	172.369
SMOC1	-2.49421493840416	0.000502754630279002	0.266988879970601	0.0000840946372000072	41	31	36	10	5	2	4.151	2.987	3.370	1.199	0.613	0.283
PTP4A3	-2.49168287322419	0.000217732065048246	-0.278278691704429	0.0000283097716711778	21	26	16	3	2	3	2.126	2.506	1.498	0.360	0.245	0.425
LINC00467	-2.48924855465124	0.00000678455027592331	3.11185229307844	2.94466863113697e-7	164	198	198	31	29	22	16.604	19.081	18.537	3.717	3.556	3.116
USP18	-2.48909300356175	1.4300553408486e-8	6.21650422581787	3.46798646269715e-11	1655	1900	1843	329	247	230	167.557	183.096	172.541	39.448	30.283	32.576
LOC101928868	-2.48158351902884	0.000281711613875171	1.2077741718246	0.0000397816162132584	56	53	74	10	12	5	5.670	5.107	6.928	1.199	1.471	0.708
MSI1	-2.48153423272685	0.0117258445693024	-1.84235387429076	0.00422165402662983	6	4	6	2	0	0	0.607	0.385	0.562	0.240	0.000	0.000
LGR6	-2.47091240052424	0.00846523711192142	-1.73316834313631	0.00286245239489048	10	7	4	1	1	0	1.012	0.675	0.374	0.120	0.123	0.000
FCGR2A	-2.46250332261311	0.0125363875272967	0.0108624526713587	0.00457935424243791	17	21	19	9	0	5	1.721	2.024	1.779	1.079	0.000	0.708
HES1	-2.46193260545718	0.0000018391880704357	3.8394437072755	4.86131532147587e-8	381	369	373	79	47	47	38.573	35.559	34.920	9.472	5.762	6.657
MACROD1	-2.45928120679233	0.00000801337318605287	3.3085671986907	3.64742517857897e-7	214	261	279	57	37	24	21.666	25.152	26.120	6.835	4.536	3.399
CCL7	-2.45874301820258	5.42447262224954e-7	3.18700839611964	9.57934476258469e-9	200	205	231	42	25	30	20.249	19.755	21.626	5.036	3.065	4.249
BTC	-2.45542209590697	0.0000301759594563634	2.51182020191549	0.00000218410749951542	118	119	141	20	19	17	11.947	11.468	13.200	2.398	2.329	2.408
PKNOX2	-2.45534727947187	0.0000587461478569665	1.16685941432386	0.00000519444237362308	42	58	64	6	8	10	4.252	5.589	5.992	0.719	0.981	1.416
CDCP1	-2.45261104726503	1.24505781740236e-7	3.78448502769937	1.0514248226313e-9	408	437	419	74	57	61	41.307	42.112	39.227	8.873	6.988	8.640
BEST4	-2.44413738374945	0.0160503533924929	-2.09648977160114	0.00623470697941195	6	2	6	0	1	0	0.607	0.193	0.562	0.000	0.123	0.000
HLA-H	-2.44270191017285	0.00000580249756065958	3.71604039642389	2.38960126296888e-7	331	366	330	51	55	50	33.511	35.270	30.894	6.115	6.743	7.082
LOC124902552	-2.43394567850114	0.0239674848295281	-1.263280963587	0.0101597889855933	13	7	5	2	1	0	1.316	0.675	0.468	0.240	0.123	0.000
CALHM6	-2.43256928235647	0.00195676675649986	-0.545248960155654	0.000470910303557647	18	17	18	2	3	2	1.822	1.638	1.685	0.240	0.368	0.283
SSC4D	-2.42839460329517	0.00047219524538526	-0.357710162849855	0.0000776617599828388	23	24	22	2	5	3	2.329	2.313	2.060	0.240	0.613	0.425
CLDN7	-2.42739118024979	0.000497325572371255	-0.139553474013613	0.0000828463629139779	23	27	22	4	7	1	2.329	2.602	2.060	0.480	0.858	0.142
NAMPT	-2.42617764491413	2.82888211191444e-8	8.28475325928925	9.49879579924013e-11	6142	7041	7260	1160	975	1029	621.832	678.516	679.678	139.089	119.540	145.742
PTGS2	-2.41703023360439	2.00200650834205e-7	4.12813524415835	2.25322209930301e-9	365	387	427	62	56	65	36.954	37.294	39.976	7.434	6.866	9.206
LIPT2	-2.41676215414328	0.0000170231726170007	1.79600750427041	9.99246048404968e-7	99	75	86	14	13	12	10.023	7.227	8.051	1.679	1.594	1.700
MGAT3	-2.41633038395618	0.000944865608305342	-0.0648216816745949	0.000187069524738478	25	26	29	8	2	3	2.531	2.506	2.715	0.959	0.245	0.425
LOC101927372	-2.41568739418762	0.0000877622754949729	0.961958713144789	0.00000878512236617194	43	51	44	10	5	6	4.353	4.915	4.119	1.199	0.613	0.850
IL6ST-DT	-2.41330235032582	0.000239268895355688	0.124918370899075	0.0000322201369094107	20	24	20	4	2	3	2.025	2.313	1.872	0.480	0.245	0.425
BEAN1	-2.40428558614529	0.00429192169284812	-1.55262370217842	0.00124578351338235	7	7	8	2	0	1	0.709	0.675	0.749	0.240	0.000	0.142
RARA-AS1	-2.40058989072354	0.00184283565757063	0.0909798789530935	0.000436014779073265	16	34	21	7	2	2	1.620	3.276	1.966	0.839	0.245	0.283
HOXA-AS3	-2.39967681110712	0.000944450738139306	-0.443577046324515	0.000186922045310793	12	15	13	1	4	1	1.215	1.445	1.217	0.120	0.490	0.142
B2M	-2.3916289898985	1.47628955801245e-8	12.6689207427957	3.67190537995884e-11	136964	147643	153459	28140	23514	18703	13866.592	14227.826	14366.774	3374.102	2882.932	2648.985
TIE1	-2.38778077927133	0.00107683445728252	-1.0390056842389	0.000221366416849646	11	16	12	2	2	1	1.114	1.542	1.123	0.240	0.245	0.142
LOC101929427	-2.38705312499746	0.0177332429490917	-1.02464081566276	0.00703507586215675	9	10	8	4	0	1	0.911	0.964	0.749	0.480	0.000	0.142
LOC101929638	-2.38094994220185	0.00239728677028803	0.866720544392453	0.000610725276574434	31	31	40	9	10	1	3.139	2.987	3.745	1.079	1.226	0.142
ABI3	-2.37907678492665	0.0000127301261225689	2.32091339136515	6.68090190737975e-7	114	122	99	23	15	15	11.542	11.757	9.268	2.758	1.839	2.125
TTC29	-2.36636967284679	0.00783497176827309	-0.586631460684822	0.00259184490779834	13	11	9	4	2	0	1.316	1.060	0.843	0.480	0.245	0.000
LOC107984561	-2.3645772356783	0.0127488847232608	-1.29697376532213	0.00467400972070298	7	12	7	0	2	2	0.709	1.156	0.655	0.000	0.245	0.283
PLCH1	-2.36007353817986	0.0136377894142278	-1.81833396837144	0.00509657470336456	6	3	6	2	0	0	0.607	0.289	0.562	0.240	0.000	0.000
SLC16A14	-2.35947381621172	0.00403234046400956	0.564351796598695	0.00115561082389498	27	37	21	10	5	1	2.734	3.566	1.966	1.199	0.613	0.142
GPR150	-2.35715926342079	0.00431149736143042	-1.46216147435096	0.00125361035083004	6	6	6	1	1	0	0.607	0.578	0.562	0.120	0.123	0.000
CCDC181	-2.35551647386631	0.00135803488962187	0.064586736344021	0.000296062077043544	24	26	23	3	3	5	2.430	2.506	2.153	0.360	0.368	0.708
PPP4R4	-2.3543899763819	0.00000263858304338815	2.07528737859236	7.89179482570388e-8	89	100	114	18	16	14	9.011	9.637	10.673	2.158	1.962	1.983
PILRA	-2.35048746854676	0.0090898672476749	-1.63094018550194	0.00311414449500879	4	9	10	2	1	0	0.405	0.867	0.936	0.240	0.123	0.000
ACTN2	-2.35040257523774	9.10885595558319e-7	2.10576392369063	1.90310633072749e-8	89	106	106	18	17	13	9.011	10.215	9.924	2.158	2.084	1.841
TNFRSF13C	-2.33742639852769	0.000200082088828215	0.376959528757189	0.0000254923641343746	50	33	39	5	6	8	5.062	3.180	3.651	0.600	0.736	1.133
LOC105376050	-2.33105996484153	0.0140264230094663	-1.0066107245782	0.005284547756147	8	6	10	3	0	1	0.810	0.578	0.936	0.360	0.000	0.142
LOC100128653	-2.32983153477342	0.00600773772080807	-1.46714491777537	0.00188603151963204	8	10	7	2	0	2	0.810	0.964	0.655	0.240	0.000	0.283
LOC100288175	-2.32965147952681	0.000152509560597237	0.264341359425933	0.0000178948850172234	32	22	27	4	4	4	3.240	2.120	2.528	0.480	0.490	0.567
SEC14L6	-2.32547868157596	0.040923742643897	-2.56610182909441	0.0195152457614753	7	1	2	0	0	0	0.709	0.096	0.187	0.000	0.000	0.000
MICOS10-NBL1	-2.32393224545156	0.011317238896807	1.32757288147313	0.00404640526653725	42	54	123	5	42	5	4.252	5.204	11.515	0.600	5.149	0.708
ID1	-2.32214849046814	0.0000373359625786416	2.33226267244108	0.00000285788894007634	105	122	111	29	13	16	10.630	11.757	10.392	3.477	1.594	2.266
LRRIQ1	-2.31709485475631	0.000018233893122148	2.91977439696162	0.00000110319475238465	163	175	152	36	23	23	16.503	16.864	14.230	4.317	2.820	3.258
MISP	-2.3168547118817	0.00945520112174788	-0.736851212865601	0.00326304975909096	19	13	13	6	4	0	1.924	1.253	1.217	0.719	0.490	0.000
TRIM73	-2.31355962206668	0.00846120921558471	-0.756360952225523	0.00286056426471422	14	13	9	3	4	0	1.417	1.253	0.843	0.360	0.490	0.000
DNAI7	-2.31303805369596	0.0498913060306595	-1.55995782052591	0.0247315938114922	6	9	14	3	0	2	0.607	0.867	1.311	0.360	0.000	0.283
LOC124901610	-2.31190564271152	0.00906285709215906	0.0165515107969899	0.0031010305140366	26	13	23	5	4	1	2.632	1.253	2.153	0.600	0.490	0.142
LOC105374291	-2.31001854407473	0.0150806986565918	-1.63258130505273	0.00578302876602425	8	8	5	2	0	1	0.810	0.771	0.468	0.240	0.000	0.142
SDHAP3	-2.30966445334665	0.000663581409202028	0.763428787282752	0.000119000670571984	42	45	33	5	5	10	4.252	4.336	3.089	0.600	0.613	1.416
DDX58	-2.30931522806844	1.7233404960385e-7	7.67742962974338	1.78956512149253e-9	4036	4305	4260	851	656	625	408.615	414.857	398.820	102.038	80.429	88.521
CD72	-2.30857817272912	0.00359353398740751	-0.141740232086702	0.00100820951070655	14	26	19	1	5	4	1.417	2.506	1.779	0.120	0.613	0.567
ARHGAP11B-DT	-2.30023257059983	0.000042534264347388	1.11848244503074	0.00000335629781475161	47	36	41	9	6	5	4.758	3.469	3.838	1.079	0.736	0.708
LY75	-2.29660294041445	0.00243689007333474	0.758308789620121	0.000625057303351935	42	29	35	6	4	7	4.252	2.795	3.277	0.719	0.490	0.991
LOC105369308	-2.28881917573681	0.00892801210597605	-0.501557393888071	0.00304502837963429	17	28	10	6	2	1	1.721	2.698	0.936	0.719	0.245	0.142
PER2	-2.28355922014776	0.000938414908924682	1.02593868949298	0.000185617325288485	51	59	26	4	7	12	5.163	5.686	2.434	0.480	0.858	1.700
PLAAT4	-2.27970683271418	0.00000135697611474661	5.05906671714171	3.18107197649218e-8	783	791	769	159	127	117	79.273	76.226	71.993	19.065	15.571	16.571
CXCL16	-2.27483650497736	0.0000026123055000054	2.54878828398601	7.7969570949048e-8	123	120	142	21	24	20	12.453	11.564	13.294	2.518	2.943	2.833
ULK4P2	-2.27093095507811	0.0127692341084117	-0.0268189980605605	0.0046846462653668	12	19	22	4	2	2	1.215	1.831	2.060	0.480	0.245	0.283
WARS1	-2.26833678231179	3.76652408294407e-9	8.3116823623876	1.19225127369958e-12	6703	7248	7161	1373	1214	1073	678.629	698.464	670.410	164.628	148.842	151.974
THEMIS2	-2.26727171109515	4.37222402936128e-7	3.38310867373776	7.12301141457938e-9	243	261	252	52	46	33	24.602	25.152	23.592	6.235	5.640	4.674
PKDCC	-2.26722619653947	0.000529029251665004	1.08188197361411	0.0000895749669893312	37	57	42	5	8	10	3.746	5.493	3.932	0.600	0.981	1.416
ZMYND15	-2.26665512162886	0.00252574197163151	-0.856400703752288	0.00065240219811947	20	14	11	2	4	1	2.025	1.349	1.030	0.240	0.490	0.142
SAPCD2	-2.26204569956218	0.0000132710132650868	2.52730256190225	7.03078180689837e-7	144	141	131	26	19	27	14.579	13.588	12.264	3.118	2.329	3.824
LINC01914	-2.26125430863471	0.0113925230117098	-0.300663865771083	0.0040811046555441	19	11	15	3	1	3	1.924	1.060	1.404	0.360	0.123	0.425
SPATA17	-2.25980087850424	0.00522180278392169	0.0366942441772464	0.00157803516539357	13	28	29	7	1	5	1.316	2.698	2.715	0.839	0.123	0.708
ADGRG1	-2.25941376163737	0.00041663091290891	0.99646380085142	0.0000658334181323496	45	72	37	15	5	7	4.556	6.938	3.464	1.799	0.613	0.991
ZFAS1	-2.25304426953838	3.22768382851762e-7	8.20527706574112	4.49571681126692e-9	6102	6181	6637	1444	1156	793	617.782	595.641	621.353	173.142	141.731	112.316
ECM2	-2.25174712025231	0.0000159808510636353	2.43380648565319	9.24150695758043e-7	116	89	116	24	20	12	11.744	8.577	10.860	2.878	2.452	1.700
PBX4	-2.25059620782317	0.0130844391934847	-1.7220527251965	0.00483282979786713	7	8	3	1	1	0	0.709	0.771	0.281	0.120	0.123	0.000
HEATR6-DT	-2.24812126049047	0.0226334382114379	-1.88985980145574	0.00948994365500099	5	5	15	0	3	1	0.506	0.482	1.404	0.000	0.368	0.142
CPNE5	-2.24088095765745	0.0346344427503779	-1.3970736813328	0.0159001424465887	8	6	15	2	3	0	0.810	0.578	1.404	0.240	0.368	0.000
IFI35	-2.2388132117818	0.0000123542786346368	6.24932489499897	6.39146861336762e-7	1717	1837	1810	385	314	256	173.834	177.025	169.452	46.163	38.498	36.258
C10orf67	-2.23194325793951	0.0120411397002173	-1.0259052627658	0.0043636215752311	11	5	13	3	2	0	1.114	0.482	1.217	0.360	0.245	0.000
LOC107984089	-2.22933067730686	0.00921824449042082	-0.970239351002056	0.00316923727070866	10	8	9	2	3	0	1.012	0.771	0.843	0.240	0.368	0.000
MYLK3	-2.22340430244959	0.00928377694752159	-1.61741481890749	0.00319696286129676	8	4	5	1	1	0	0.810	0.385	0.468	0.120	0.123	0.000
ASNS	-2.22257701608207	7.37011420908765e-9	7.71897821724605	7.15844615579327e-12	4228	4457	4763	908	830	672	428.054	429.505	445.910	108.873	101.762	95.178
CLDN14-AS1	-2.22149982874607	0.000736501987385121	0.936138004302178	0.000136335233341477	35	46	45	9	3	13	3.543	4.433	4.213	1.079	0.368	1.841
STC1	-2.22070527464931	1.31607787201514e-8	5.08634520132023	3.02791202988186e-11	708	778	719	140	123	130	71.680	74.973	67.313	16.787	15.080	18.412
ANKK1	-2.21511160779394	0.0127574127225516	-1.92567689809386	0.00467792953767486	6	8	3	1	0	1	0.607	0.771	0.281	0.120	0.000	0.142
GOLT1A	-2.21387132554258	0.00181813549110023	-0.648985009571388	0.00042824880240565	16	11	16	3	1	3	1.620	1.060	1.498	0.360	0.123	0.425
FAM86HP	-2.20756610671515	0.00133714162718394	0.201063144182843	0.000289927425319637	26	27	35	6	6	3	2.632	2.602	3.277	0.719	0.736	0.425
LOC100130992	-2.20744347776033	0.000170446785865688	0.476334038065547	0.0000208262612999674	24	29	21	4	4	4	2.430	2.795	1.966	0.480	0.490	0.567
GRB7	-2.20734616426228	0.00786584470796075	-1.0741996087753	0.00260450336213723	9	10	9	4	0	2	0.911	0.964	0.843	0.480	0.000	0.283
FAAH	-2.20662573488893	0.00493266835081643	-0.571547888314645	0.00147256191719125	16	23	14	2	2	5	1.620	2.216	1.311	0.240	0.245	0.708
LMO4	-2.20630584808472	5.72709487741801e-8	7.07391853174566	3.39489592615263e-10	3024	2878	3083	681	526	436	306.158	277.343	288.629	81.655	64.490	61.753
OXER1	-2.20599399575544	0.0170995559681809	-1.79588312159267	0.00673583429041324	3	7	7	1	1	0	0.304	0.675	0.655	0.120	0.123	0.000
STARD6	-2.20178892928262	0.0324813669099042	-1.55651645249499	0.0147077051260989	6	2	9	3	0	0	0.607	0.193	0.843	0.360	0.000	0.000
LOC105373077	-2.19929260500678	0.00105533172457816	0.150656285226571	0.000215633630578524	15	24	30	3	4	4	1.519	2.313	2.809	0.360	0.490	0.567
WEE2-AS1	-2.19672174274938	0.00918008671664122	-0.883866847410946	0.00315269362865374	10	12	13	5	3	0	1.012	1.156	1.217	0.600	0.368	0.000
RND2	-2.19317678655568	0.000020145087962323	1.84909525733969	0.00000127180031913607	84	82	82	19	11	15	8.504	7.902	7.677	2.278	1.349	2.125
LOC100287290	-2.18918669544113	0.00133870778393276	-0.0127041470351917	0.000290623725719088	21	12	23	2	3	4	2.126	1.156	2.153	0.240	0.368	0.567
RBM47	-2.18874432115529	0.0000161212892704013	2.33977746569771	9.38286702965775e-7	118	114	110	24	23	15	11.947	10.986	10.298	2.878	2.820	2.125
GNA15	-2.18862344777041	0.00315576686554488	-0.400945918436129	0.000860663690603149	16	19	15	3	2	3	1.620	1.831	1.404	0.360	0.245	0.425
RSPH4A	-2.18576064607072	0.00312428824925055	-0.991022245585525	0.000850912979213868	8	12	11	1	1	3	0.810	1.156	1.030	0.120	0.123	0.425
IL27RA	-2.18257489223517	0.0000160223760530546	2.97283879174443	9.27548321439733e-7	180	171	157	33	33	26	18.224	16.479	14.698	3.957	4.046	3.682
LOC105375228	-2.18119624389149	0.00915143021375754	-1.1908914420002	0.00313886886326866	5	5	9	1	0	2	0.506	0.482	0.843	0.120	0.000	0.283
ADGRL1	-2.18110881630462	0.0000450150225793672	1.98038068373995	0.00000361362978174126	117	95	97	23	15	18	11.845	9.155	9.081	2.758	1.839	2.549
KCNQ4	-2.18110533394468	0.0215993171725657	-2.10024709572852	0.00896770555659874	10	6	4	2	0	1	1.012	0.578	0.374	0.240	0.000	0.142
NT5C	-2.18037534759374	0.0000138561723831323	3.56629738888751	7.51453941398825e-7	245	264	273	58	56	32	24.804	25.441	25.558	6.954	6.866	4.532
EPB41L4A-AS1	-2.17840600339904	5.23631759640979e-7	4.71245294747792	9.01915168639168e-9	488	533	537	131	82	79	49.406	51.363	50.274	15.707	10.054	11.189
HLA-E	-2.17633376647966	8.72405772143003e-8	8.72389589186424	6.72667054755207e-10	9054	9410	9659	2051	1706	1465	916.651	906.808	904.272	245.923	209.164	207.494
P2RX4	-2.17487701290156	1.08855480869503e-7	4.89439240629891	9.0024741671707e-10	596	653	632	145	113	92	60.341	62.927	59.168	17.386	13.854	13.030
TPTE2P5	-2.1741900333823	0.00262305180513474	-0.722086430027217	0.000684061638523512	16	11	11	3	2	1	1.620	1.060	1.030	0.360	0.245	0.142
LOC107984035	-2.17365203858034	0.00000401294175918875	1.97103077317904	1.4647412092052e-7	79	85	91	14	17	15	7.998	8.191	8.519	1.679	2.084	2.125
MYOZ1	-2.17113850088318	0.0131608020229488	-1.9426269126852	0.00487085521953683	5	4	7	1	1	0	0.506	0.385	0.655	0.120	0.123	0.000
CNKSR1	-2.16849150330341	0.0172030373046685	-1.4559294144114	0.00678943401148683	8	5	9	3	1	0	0.810	0.482	0.843	0.360	0.123	0.000
LOC100506606	-2.16303455858884	0.005267150122793	-0.153910421642123	0.00159468685162785	17	15	27	5	5	1	1.721	1.445	2.528	0.600	0.613	0.142
RAMP2-AS1	-2.16124639679317	0.0176288620851081	-0.961507054427859	0.00698818528743714	10	7	8	3	0	2	1.012	0.675	0.749	0.360	0.000	0.283
FGF14-AS2	-2.15953134500193	0.00282562312939184	-0.00305953411481969	0.000751473083224034	14	23	23	6	1	5	1.417	2.216	2.153	0.719	0.123	0.708
SOCS2	-2.15725626083282	0.00000543805115884468	3.29181487212778	2.20132527322963e-7	228	177	270	54	36	35	23.083	17.057	25.277	6.475	4.414	4.957
ZNF853	-2.15506894995352	0.00000981852815962332	2.53370721875173	4.74991599812644e-7	126	137	124	26	35	14	12.757	13.202	11.609	3.118	4.291	1.983
TSPOAP1	-2.14883676786314	0.000125678247077539	0.675699993086907	0.0000138244508817414	32	39	42	6	5	10	3.240	3.758	3.932	0.719	0.613	1.416
PI3	-2.14232884790195	0.00169365726362403	-1.0770512192886	0.000390398425336046	15	16	10	1	3	3	1.519	1.542	0.936	0.120	0.368	0.425
ICA1L	-2.14020285843951	0.00000211158172631206	3.47826879801993	5.92167241989019e-8	245	235	252	54	47	37	24.804	22.646	23.592	6.475	5.762	5.240
LY6E	-2.13808707935005	0.000779317758262619	7.77856196964706	0.000146103907546437	5319	5507	5454	1317	1008	809	538.509	530.690	510.601	157.914	123.586	114.582
LOC124907924	-2.13558686597842	0.00564188870544568	-1.05148848055936	0.00174089000992244	9	6	13	2	1	1	0.911	0.578	1.217	0.240	0.123	0.142
CCL20	-2.13482497980796	0.0000452563029262744	3.1305948204357	0.00000364706930683072	181	173	226	48	32	30	18.325	16.671	21.158	5.755	3.923	4.249
KCNAB3	-2.13407831637211	0.0000307104022872859	1.76662146549215	0.00000223615726143587	66	64	68	16	12	9	6.682	6.167	6.366	1.918	1.471	1.275
ARHGAP11A-DT	-2.12658135163416	0.0415136852727051	-2.18415013443501	0.0198289274490301	2	2	8	0	1	0	0.202	0.193	0.749	0.000	0.123	0.000
TSPAN33	-2.12642725577786	0.00156494200553715	0.771047417409231	0.000353819744567409	25	40	30	4	13	3	2.531	3.855	2.809	0.480	1.594	0.425
LINC02806	-2.1226502725409	0.00000213107755944149	3.80554475962154	6.01610006209699e-8	261	257	308	68	51	40	26.424	24.766	28.835	8.153	6.253	5.665
OAS2	-2.12054392031286	7.16926485737247e-8	6.81692178890281	4.94831736828967e-10	2098	2497	2201	495	395	412	212.407	240.627	206.057	59.353	48.429	58.353
ZDHHC1	-2.12023991698814	0.0000450575018231416	1.72911443551573	0.00000361984158410017	73	67	85	17	13	12	7.391	6.457	7.958	2.038	1.594	1.700
ARL9	-2.11848611718581	0.0348690997602112	-1.59729201284615	0.0160700660486662	11	6	3	1	0	2	1.114	0.578	0.281	0.120	0.000	0.283
IL4I1	-2.118362274775	0.00106507563348331	-0.25913825453042	0.000218021949100053	18	18	14	2	5	2	1.822	1.735	1.311	0.240	0.613	0.283
TAFA3	-2.11774013864796	0.013250607492853	-1.67470917177096	0.00491231647280695	4	6	9	2	1	0	0.405	0.578	0.843	0.240	0.123	0.000
ARHGAP25	-2.11410223669541	0.00122440075729517	-1.0094555237422	0.000260076668755148	8	11	11	3	1	1	0.810	1.060	1.030	0.360	0.123	0.142
GDPD1	-2.11098166723613	0.0000191717093722679	2.33065653826161	0.00000117900886513947	90	123	119	30	22	13	9.112	11.853	11.141	3.597	2.697	1.841
TAPBPL	-2.10641599045731	0.0000234878878031357	2.53158302435676	0.00000155836191306714	114	153	122	39	24	15	11.542	14.744	11.422	4.676	2.943	2.125
PDE4D	-2.10573258486986	0.00000304374981309983	4.818895908437	9.72818930439815e-8	546	572	581	111	104	113	55.278	55.122	54.393	13.309	12.751	16.005
CA5BP1-CA5B	-2.10487255023583	0.0272370198011937	1.73402798093498	0.0118740670206547	41	83	70	20	3	26	4.151	7.998	6.553	2.398	0.368	3.682
IER3	-2.10095064272052	4.92016644552478e-8	6.54829613228901	2.47813382718261e-10	2005	1980	2148	488	380	333	202.991	190.805	201.095	58.513	46.590	47.164
NR4A3	-2.09861230303914	0.00175257301192434	-0.511479217663999	0.000407159953208117	15	16	17	2	2	5	1.519	1.542	1.592	0.240	0.245	0.708
TNNC1	-2.09635608211748	0.00267572144466652	0.962820489027486	0.000701487579951463	52	33	48	17	9	3	5.265	3.180	4.494	2.038	1.103	0.425
VAMP8	-2.08854854664656	0.000162208581315259	1.19091223996645	0.0000195675070110436	44	48	49	12	7	8	4.455	4.626	4.587	1.439	0.858	1.133
LOC728715	-2.08473892805916	0.0201471157796639	-0.703781766710432	0.00823197971571765	11	11	9	0	4	4	1.114	1.060	0.843	0.000	0.490	0.567
C22orf23	-2.08346821131166	0.00734621874854701	-0.848735151982145	0.00239590332894721	14	6	13	2	2	1	1.417	0.578	1.217	0.240	0.245	0.142
ARRDC3-AS1	-2.07964569496709	0.02613871287588	-0.505144156416719	0.0112725444070589	10	9	16	1	2	3	1.012	0.867	1.498	0.120	0.245	0.425
DMGDH	-2.07911053957674	0.000310930745075681	0.602383809983124	0.000045009748447717	29	31	25	4	5	7	2.936	2.987	2.340	0.480	0.613	0.991
PSMB8-AS1	-2.07393761774167	4.43147384210347e-7	3.4070256423131	7.27464926200296e-9	220	199	251	44	48	39	22.273	19.177	23.499	5.276	5.885	5.524
ASGR1	-2.07375556670739	0.00612554025984091	-0.799099406574928	0.00192960993386109	16	12	13	2	5	1	1.620	1.156	1.217	0.240	0.613	0.142
C17orf113	-2.07350784745721	0.00488752977903821	-0.646724825661078	0.00145648872394108	14	20	13	3	3	2	1.417	1.927	1.217	0.360	0.368	0.283
PRR22	-2.06882937311791	0.0261862186729405	-0.327108343595567	0.0113016528521391	21	20	9	1	3	6	2.126	1.927	0.843	0.120	0.368	0.850
SLX1A	-2.06792232593423	0.00445586557709763	2.28849272371189	0.00130362190898174	176	116	107	25	37	17	17.819	11.179	10.017	2.998	4.536	2.408
GLYCTK	-2.06648675909082	0.000303351082835556	1.66746327263738	0.0000435541381835156	64	69	68	22	8	12	6.480	6.649	6.366	2.638	0.981	1.700
GALNT12	-2.05989173242727	0.0000018761822489478	2.72975369282299	4.99319737936611e-8	109	134	134	27	23	24	11.035	12.913	12.545	3.237	2.820	3.399
PLEKHA4	-2.05957792954364	4.33864294380533e-7	5.91264884093299	7.04132451394847e-9	1334	1245	1312	309	258	215	135.058	119.976	122.829	37.050	31.632	30.451
GPSM3	-2.05902508004676	0.0000487233582493473	2.58105353670542	0.00000401432966548844	138	138	136	40	23	21	13.971	13.299	12.732	4.796	2.820	2.974
LOC124908415	-2.05794736621966	0.0206559235958281	-1.56996336815656	0.00848868294023307	6	3	6	1	1	0	0.607	0.289	0.562	0.120	0.123	0.000
APOL6	-2.05613646421845	5.58569139338381e-8	7.05924122405093	3.17661109238303e-10	2774	2518	2766	605	491	520	280.847	242.651	258.952	72.542	60.199	73.650
NSUN7	-2.05370467052331	0.00830201985572451	-0.570902649013112	0.00278661255945784	18	10	19	5	3	1	1.822	0.964	1.779	0.600	0.368	0.142
TMEM31	-2.05187075416234	0.00679350164588213	-1.17492688035859	0.00218353500855396	6	8	7	1	1	1	0.607	0.771	0.655	0.120	0.123	0.142
MKX	-2.04954052239415	0.0000266138398499568	2.46390324208925	0.00000185346975699239	106	83	132	21	18	24	10.732	7.998	12.358	2.518	2.207	3.399
BISPR	-2.04793075251697	0.00000316000362530281	2.42054346292284	1.03162197487392e-7	98	104	128	24	21	20	9.922	10.022	11.983	2.878	2.575	2.833
NCF2	-2.04624027550132	0.0000166347446311635	3.5283464030167	9.72308167721285e-7	215	239	230	57	52	31	21.767	23.032	21.533	6.835	6.375	4.391
FAM131B	-2.04425391129122	0.0201407872734592	-1.42330329892447	0.00822814154872696	14	7	6	2	1	1	1.417	0.675	0.562	0.240	0.123	0.142
PLAU	-2.04096069213874	9.85161413271031e-8	5.15461726626629	7.96362291538577e-10	718	873	767	185	169	125	72.692	84.128	71.806	22.182	20.720	17.704
KDM7A-DT	-2.03991747584905	0.00782289847866281	0.262700466334566	0.00258639169326266	25	23	14	7	1	6	2.531	2.216	1.311	0.839	0.123	0.850
CYP21A1P	-2.03693401106784	0.0348190928578314	-1.70175935753644	0.0160260493305352	4	5	9	2	1	0	0.405	0.482	0.843	0.240	0.123	0.000
PLEKHG6	-2.03592313771515	0.0396843080279005	-0.909344859087197	0.0187810762591935	11	11	10	0	5	4	1.114	1.060	0.936	0.000	0.613	0.567
SLC15A3	-2.02546805677401	0.000025181495307966	4.38277919700264	0.00000171457140667969	496	503	505	116	112	81	50.216	48.472	47.278	13.909	13.732	11.472
ACOT4	-2.0227915868722	0.000011980597559864	2.70954260793168	6.16089676781965e-7	104	149	152	30	28	23	10.529	14.359	14.230	3.597	3.433	3.258
DHRS3	-2.02223206045519	0.00000954467489882456	4.64912130812486	4.56686617890304e-7	482	585	543	114	110	104	48.799	56.374	50.835	13.669	13.487	14.730
EPSTI1	-2.01728762717137	1.64797996859389e-7	6.97976003428291	1.62493324977432e-9	2253	2523	2432	550	494	440	228.100	243.132	227.683	65.947	60.567	62.319
LYRM9	-2.00850901799065	0.0000877622754949729	1.28524778306273	0.00000878605046305847	50	52	57	12	12	8	5.062	5.011	5.336	1.439	1.471	1.133
INSIG1-DT	-2.00790271488515	0.00213666374393573	-0.544745830024501	0.000525197847268868	14	13	13	4	1	3	1.417	1.253	1.217	0.480	0.123	0.425
MSLN	-2.00595974733319	0.000912612986563888	0.991861171505358	0.000178527574662977	40	42	51	11	14	4	4.050	4.047	4.775	1.319	1.716	0.567
PSMB8	-2.0050519011851	0.0000638384321049668	7.05715212249677	0.00000574687158993383	2618	2993	3102	777	553	501	265.053	288.425	290.408	93.165	67.801	70.959
LOC100996720	-2.00354595377951	0.00843092452586405	0.615925464038805	0.00284508316141426	42	34	41	7	6	11	4.252	3.276	3.838	0.839	0.736	1.558
LOC286059	2.00111525130161	0.0119239252800728	-1.39105808330291	0.0043085393484954	3	1	1	9	6	4	0.304	0.096	0.094	1.079	0.736	0.567
LOC101929667	2.00147767944613	0.00229402250110107	0.70694568536362	0.00057657250027674	12	8	6	29	34	24	1.215	0.771	0.562	3.477	4.169	3.399
SLC35F5	2.0022830649042	2.97677568600289e-7	6.37203124755381	4.07219656087946e-9	362	392	382	1214	1255	1323	36.650	37.776	35.763	145.564	153.869	187.382
FOXC2-AS1	2.00271372120092	0.0197695936395889	-1.22222649442118	0.00804084765554976	2	1	2	13	5	4	0.202	0.096	0.187	1.559	0.613	0.567
PRSS12	2.00309913524924	4.87014015682156e-7	4.05676736012987	8.20674034634151e-9	77	77	77	242	281	253	7.796	7.420	7.209	29.017	34.452	35.833
GREB1	2.00327810736891	0.000114912061176391	1.92258841589425	0.0000123472230887206	19	18	25	58	80	73	1.924	1.735	2.340	6.954	9.808	10.339
LINC01224	2.00437658638128	0.00221857753168332	-0.54820614866012	0.000551540416096873	5	2	2	15	10	7	0.506	0.193	0.187	1.799	1.226	0.991
DSEL	2.00452320503808	2.57745608940437e-8	6.43103129220938	8.17375081206459e-11	396	406	417	1319	1363	1392	40.092	39.125	39.039	158.154	167.110	197.155
MT1L	2.00545353074353	0.000026274004219103	3.15248976918543	0.00000180693002526601	31	53	63	180	164	135	3.139	5.107	5.898	21.583	20.107	19.121
LOC107987110	2.00549960365006	0.000283348892983767	1.73564967173586	0.0000401008631035353	23	13	13	50	59	52	2.329	1.253	1.217	5.995	7.234	7.365
KLLN	2.00626638090748	0.00233810041344961	0.326749254485196	0.000590994788003523	9	3	5	16	18	22	0.911	0.289	0.468	1.918	2.207	3.116
ASB9	2.00675640384189	0.00100318450996929	-0.816098251234069	0.000201859537014092	3	3	4	18	11	9	0.304	0.289	0.374	2.158	1.349	1.275
SLC1A1	2.00780325353316	0.00000326774026548292	3.63314631418736	1.07691974922643e-7	47	70	50	181	185	189	4.758	6.746	4.681	21.703	22.682	26.769
LOC124906203	2.00817233451866	0.00287627957770807	-0.0616590302134788	0.000767806754576591	8	2	6	14	21	16	0.810	0.193	0.562	1.679	2.575	2.266
DNASE1L1	2.00975620943785	0.00000164147907918479	4.67677798978946	4.10318735127648e-8	141	129	112	453	444	382	14.275	12.431	10.485	54.317	54.437	54.104
MYOF	2.01049164554048	0.00001745078643041	7.26025266220839	0.00000103678458080788	660	870	620	2230	2317	2598	66.820	83.839	58.044	267.386	284.076	367.966
LOC124903318	2.01222882983958	0.00267819046385031	-0.158066516659171	0.000702693292048012	2	6	5	11	17	17	0.202	0.578	0.468	1.319	2.084	2.408
LOC105372709	2.01305741002168	0.0360136099290213	-2.28262548569599	0.0167281225077596	0	2	2	5	3	6	0.000	0.193	0.187	0.600	0.368	0.850
FOXO1	2.01363859524325	0.00000273517284420851	2.89857971913508	8.40178699812835e-8	40	31	35	115	121	122	4.050	2.987	3.277	13.789	14.835	17.279
SERPINI1	2.01438315973629	0.00000195169064808884	3.02910085116518	5.37121182828789e-8	42	33	54	156	154	121	4.252	3.180	5.055	18.705	18.881	17.138
TNFRSF21	2.0172132839968	0.000053246386758737	2.30109540918774	0.00000448962196523115	34	16	21	83	71	77	3.442	1.542	1.966	9.952	8.705	10.906
LIPH	2.01817343631191	0.000118026392836002	0.930991181890709	0.0000127772633955652	13	8	7	42	29	25	1.316	0.771	0.655	5.036	3.556	3.541
MS4A12	2.01910572327852	0.0209605118563982	-1.85285393656215	0.00863861911355597	2	1	0	3	4	4	0.202	0.096	0.000	0.360	0.490	0.567
LOC124903206	2.02137205228583	0.0128476984407185	-1.65634473396265	0.00472056334350436	2	2	1	9	4	8	0.202	0.193	0.094	1.079	0.490	1.133
HAND2-AS1	2.02172121682184	0.00657647867493661	-0.498190350273424	0.0021027392952695	1	3	4	9	7	13	0.101	0.289	0.374	1.079	0.858	1.841
SORBS1	2.02218675663477	0.00083592372874191	0.338138664039832	0.000159107233781805	6	9	4	18	21	27	0.607	0.867	0.374	2.158	2.575	3.824
ZNF610	2.02288146036584	0.00586589913918288	0.118395559537825	0.00182816794246411	4	4	7	17	20	16	0.405	0.385	0.655	2.038	2.452	2.266
DMBT1	2.02483020345978	0.00904639031018707	-1.48005496584432	0.00309327821886076	1	3	2	8	6	9	0.101	0.289	0.187	0.959	0.736	1.275
AGTR1	2.02501297095746	0.00000395836401643675	2.56494033491652	1.43989736949104e-7	23	25	42	103	96	100	2.329	2.409	3.932	12.350	11.770	14.163
ZNF493	2.02519703182799	0.0206709161357222	-0.921694704058172	0.0084961295645519	1	1	4	4	7	12	0.101	0.096	0.374	0.480	0.858	1.700
ZNF850	2.02639826953862	0.0000121433501309918	2.22074561990059	6.26724325875092e-7	25	17	18	64	74	66	2.531	1.638	1.685	7.674	9.073	9.348
SANBR	2.02929714008041	0.0000022571615931671	4.43970906125136	6.48432195027483e-8	95	79	133	345	339	340	9.618	7.613	12.451	41.367	41.563	48.156
RTCA-AS1	2.03110592919992	0.0395808166733207	-1.41473504937872	0.0187296365429655	3	2	0	6	3	7	0.304	0.193	0.000	0.719	0.368	0.991
EFNB2	2.03166742170956	3.28228228207315e-7	4.92325844861567	4.63299389398461e-9	151	132	176	484	592	486	15.288	12.720	16.477	58.034	72.582	68.834
LOC100507053	2.03318584392671	0.000327171892564698	0.66800758813157	0.0000479711057497549	5	5	9	21	20	26	0.506	0.482	0.843	2.518	2.452	3.682
VWCE	2.03319961638972	0.0000948488328293687	0.928395672954142	0.00000960755805739595	10	9	11	41	33	32	1.012	0.867	1.030	4.916	4.046	4.532
ITPR1	2.03452822543905	0.00172735294817467	0.522024079248688	0.000400313669807673	10	4	8	23	27	24	1.012	0.385	0.749	2.758	3.310	3.399
LINC02884	2.03587236496606	0.0253250658943004	-1.94072458523068	0.0108452760113199	0	1	2	3	3	6	0.000	0.096	0.187	0.360	0.368	0.850
LOC124904314	2.03599882933416	0.00000180917843234859	2.73633424447194	4.71362867276496e-8	29	40	44	146	135	106	2.936	3.855	4.119	17.506	16.552	15.013
ATP7B	2.03707161650952	0.00190778030644543	0.0730570756668587	0.000455532668620224	3	5	5	11	19	19	0.304	0.482	0.468	1.319	2.329	2.691
LINC02798	2.03768963579928	0.00726446397218117	-0.943935265002289	0.0023656260304883	1	2	3	9	8	6	0.101	0.193	0.281	1.079	0.981	0.850
SOX6	2.04046964218148	0.000406581442864603	1.45125033253797	0.0000637353449484929	11	13	14	52	42	40	1.114	1.253	1.311	6.235	5.149	5.665
HOPX	2.04268737822346	0.0000346178574174596	2.40161740371602	0.00000258955866640989	31	17	27	82	106	68	3.139	1.638	2.528	9.832	12.996	9.631
LOC105372884	2.04317927852354	0.0329380634337413	-1.11110784994408	0.0149554619570438	1	1	5	6	10	7	0.101	0.096	0.468	0.719	1.226	0.991
LRP1B	2.04427696164514	0.00528352005672418	0.211794368587426	0.00160161424428121	5	3	5	13	20	15	0.506	0.289	0.468	1.559	2.452	2.125
LOC124904077	2.04456456887246	0.000535287951648215	1.03189316718853	0.0000910675186985148	7	8	15	39	33	30	0.709	0.771	1.404	4.676	4.046	4.249
SEMA5A	2.04764865277451	0.0000211202834519193	3.39646195175984	0.00000135925216843281	57	38	61	171	159	204	5.771	3.662	5.711	20.504	19.494	28.893
SCD	2.0477785206651	4.99315909996317e-7	7.91500376011249	8.44508938682989e-9	1168	1173	1222	4141	3993	4124	118.251	113.038	114.403	496.523	489.561	584.100
COL27A1	2.04979315258592	0.00000833302680935902	3.54816649764678	3.84322572999106e-7	65	59	63	227	207	214	6.581	5.686	5.898	27.218	25.379	30.310
ITGBL1	2.05332700705626	2.81664866232893e-7	5.10226790387555	3.71303019782199e-9	145	150	159	514	527	531	14.680	14.455	14.886	61.631	64.613	75.208
PKIA	2.05399857036568	0.0000191982607821498	2.97766176123904	0.00000118302925227649	33	34	45	102	160	133	3.341	3.276	4.213	12.230	19.617	18.837
LINC00520	2.05589974135667	0.0000138561723831323	3.48786878251013	7.50741225111335e-7	56	51	55	191	212	163	5.670	4.915	5.149	22.902	25.992	23.086
NODAL	2.05695281262956	0.0145119332882945	-1.83984400306904	0.00551357240229899	0	1	2	3	6	3	0.000	0.096	0.187	0.360	0.736	0.425
MACIR	2.05851761923645	3.04079019216017e-8	5.00264160515225	1.0777579962264e-10	142	144	157	533	516	490	14.376	13.877	14.698	63.909	63.264	69.401
LENG8-AS1	2.05886213383408	0.0378904823779238	-1.52253694318433	0.0177672010702601	3	2	0	7	6	3	0.304	0.193	0.000	0.839	0.736	0.425
KIF17	2.06203494080566	0.00558429641927132	-0.0163996255020283	0.0017171807934955	5	6	4	15	22	19	0.506	0.578	0.374	1.799	2.697	2.691
INA	2.0629032135279	0.000831087098879029	0.512682751728595	0.000157836728539792	7	8	3	16	22	25	0.709	0.771	0.281	1.918	2.697	3.541
OPHN1	2.06304265207492	0.0000123573247708821	3.43615524129196	6.40841242315365e-7	55	43	47	158	160	190	5.568	4.144	4.400	18.945	19.617	26.911
LOC107986108	2.06321456848813	0.00133263174449457	0.936528518278818	0.000288827089948002	3	9	15	20	32	34	0.304	0.867	1.404	2.398	3.923	4.816
CBX2	2.06351181623733	0.0000677144984470553	1.14362129975098	0.00000621060099548604	10	9	11	28	43	39	1.012	0.867	1.030	3.357	5.272	5.524
IKZF2	2.07121248077799	0.00000427583940411812	3.29673912843961	1.59260527488294e-7	48	46	42	143	154	186	4.860	4.433	3.932	17.146	18.881	26.344
CELF4	2.07266167626414	0.0209662936763251	-0.895709972481499	0.00864230573189648	6	1	2	12	9	8	0.607	0.096	0.187	1.439	1.103	1.133
RNF150	2.07537814081109	4.20309344113658e-7	3.57034501612001	6.66452448383179e-9	51	53	55	175	184	205	5.163	5.107	5.149	20.983	22.559	29.035
NRK	2.07664542716682	0.00000295198486007471	5.07612732196011	9.30640669106999e-8	166	172	139	579	533	559	16.806	16.575	13.013	69.424	65.348	79.174
LOC124900273	2.08166054371555	0.0151224452565651	-1.42276061298084	0.0058075004293338	1	1	2	8	4	6	0.101	0.096	0.187	0.959	0.490	0.850
SHC4	2.08536673014593	0.000159730091227992	1.40964573167604	0.0000190996745076127	17	8	9	37	41	39	1.721	0.771	0.843	4.436	5.027	5.524
SLC4A8	2.08706718306992	0.000152953991497113	1.79035614398016	0.0000179660545913472	10	16	31	65	64	58	1.012	1.542	2.902	7.794	7.847	8.215
LINC02154	2.08732479088425	8.95664407465497e-7	3.94143083491156	1.84902738016755e-8	67	68	87	260	278	247	6.783	6.553	8.145	31.175	34.084	34.984
SLC46A3	2.08752764455608	6.65800749392461e-7	4.54573620483949	1.2295909872501e-8	93	113	101	349	372	367	9.416	10.889	9.456	41.847	45.609	51.980
LOC105374118	2.08882542984887	0.0355698814113498	-0.844177659709199	0.0164689302940499	6	0	3	11	6	6	0.607	0.000	0.281	1.319	0.736	0.850
HIPK2	2.08930585550997	1.64797996859389e-7	6.39156184194994	1.62932977867447e-9	451	384	414	1407	1433	1581	45.660	37.005	38.759	168.705	175.693	223.924
LOC124906307	2.08957190986647	0.0022002800469308	0.106781292095259	0.000546033930313444	6	2	3	15	10	15	0.607	0.193	0.281	1.799	1.226	2.125
LOC100507250	2.09358488193434	0.0276585023045107	-1.10027645101782	0.0121111287917152	4	0	4	10	6	6	0.405	0.000	0.374	1.199	0.736	0.850
DNAJC6	2.09780743173612	0.0000018391880704357	5.16959525640889	4.86649952852735e-8	156	134	181	528	531	617	15.794	12.913	16.945	63.309	65.103	87.388
CD36	2.09863884987045	0.0000991420663150175	1.21116460409839	0.0000101780594133873	14	7	9	31	38	38	1.417	0.675	0.843	3.717	4.659	5.382
NES	2.09887238163939	2.04934572002674e-7	3.56045396618666	2.33198773016349e-9	58	61	57	212	240	182	5.872	5.878	5.336	25.420	29.425	25.777
MARCHF3	2.09900437922458	1.29626293451478e-7	4.76479670420694	1.10426577557844e-9	120	122	134	467	439	438	12.149	11.757	12.545	55.995	53.824	62.036
LOC730101	2.10084020459757	1.36372705885561e-7	4.21432994348951	1.2336740967367e-9	76	93	97	304	320	327	7.694	8.962	9.081	36.451	39.234	46.314
DSC3	2.10118010310133	0.00000189758334215734	7.14210234155424	5.13274937096406e-8	594	615	654	2034	2208	2424	60.138	59.265	61.227	243.885	270.712	343.321
ADCY1	2.10254424030291	0.0115647990213606	-0.484272867340027	0.00415504344891315	1	3	8	12	10	16	0.101	0.289	0.749	1.439	1.226	2.266
COL24A1	2.10541052021705	0.0004719658785129	0.00766240045681514	0.0000774913234664484	3	5	4	14	14	19	0.304	0.482	0.374	1.679	1.716	2.691
LOC101928236	2.10768710575703	0.00105129830632999	0.094095263035278	0.00021410983024543	7	7	3	19	22	20	0.709	0.675	0.281	2.278	2.697	2.833
FMN1	2.11248633598503	0.000256024203345736	2.44492595802076	0.0000352467097504949	17	30	20	65	89	88	1.721	2.891	1.872	7.794	10.912	12.464
LOC102723825	2.11453778690795	0.0150410557066315	-1.32814339773798	0.00576408570575611	5	2	0	8	6	5	0.506	0.193	0.000	0.959	0.736	0.708
PURPL	2.11464999943422	0.0000415074482671785	1.29298969945907	0.00000325720679723786	8	10	15	46	45	30	0.810	0.964	1.404	5.516	5.517	4.249
RTL5	2.1174521769267	0.00000430701792086746	2.62012425414884	1.61420962572452e-7	31	25	32	108	99	114	3.139	2.409	2.996	12.950	12.138	16.146
LOC124903933	2.1221917397123	0.00267819046385031	0.0569136959746572	0.000702812280584758	4	7	3	21	13	19	0.405	0.675	0.281	2.518	1.594	2.691
LOC105371472	2.12713300164048	0.021236488556981	-1.11140139402213	0.0087748082614811	2	0	3	4	8	5	0.202	0.000	0.281	0.480	0.981	0.708
TUBA1A	2.12765058016721	1.33485505023291e-7	7.67980949292489	1.16288624908683e-9	920	937	1025	3658	3940	2950	93.143	90.295	95.960	438.609	483.063	417.821
DUSP5-DT	2.12980284430351	0.00209242170123335	-0.601569615616154	0.000511620835064524	2	2	1	10	6	6	0.202	0.193	0.094	1.199	0.736	0.850
DDX11L2	2.1369219469957	0.000216134048604363	0.57775444861541	0.0000280347982457842	6	11	5	26	36	20	0.607	1.060	0.468	3.118	4.414	2.833
LOC124900216	2.1396920486263	0.000243824242043369	1.9836640320298	0.0000330061792642964	21	10	29	69	62	76	2.126	0.964	2.715	8.273	7.602	10.764
MEX3B	2.14022044770628	0.00000377563351075334	2.55484360398528	1.3358633675032e-7	28	28	22	109	89	91	2.835	2.698	2.060	13.070	10.912	12.889
PCOTH	2.14243797976396	0.00126768213298347	-0.00567203626316565	0.000271398432027242	6	7	3	24	17	19	0.607	0.675	0.281	2.878	2.084	2.691
WNK4	2.14295311193159	0.0000132925867918561	2.00626779811336	7.0504766406251e-7	23	20	17	68	88	68	2.329	1.927	1.592	8.153	10.789	9.631
PRUNE2	2.14488578619999	0.00000148839331528038	4.65158772123896	3.61871524856753e-8	103	104	131	358	403	495	10.428	10.022	12.264	42.926	49.410	70.109
TNFRSF10D	2.14550224179168	6.29730507636301e-8	5.06801450762201	3.79827504294996e-10	140	166	160	575	591	551	14.174	15.997	14.979	68.945	72.459	78.040
CHSY3	2.15446382782664	0.0000180153788986853	2.35738996357304	0.00000107765169136521	36	22	17	83	93	92	3.645	2.120	1.592	9.952	11.402	13.030
SLC7A8	2.15516799736715	0.000285679947960227	-0.331796821074767	0.0000405890544545684	3	3	3	12	11	15	0.304	0.289	0.281	1.439	1.349	2.125
CHST9	2.15599360809209	0.00028339464155246	-0.156321944307441	0.0000401345001000951	3	3	4	15	13	13	0.304	0.289	0.374	1.799	1.594	1.841
FOLR3	2.15683083259592	0.0310056428030194	-1.84129774516646	0.0138621173830189	2	1	0	6	5	2	0.202	0.096	0.000	0.719	0.613	0.283
EPB41L5	2.15720866293251	0.00000161368630208315	4.50561989800317	4.02367993492938e-8	94	106	100	328	395	400	9.517	10.215	9.362	39.329	48.429	56.654
NBEAL1	2.15845821982384	0.0000423801169440682	4.40601343308318	0.00000333678986441758	96	89	92	317	302	430	9.719	8.577	8.613	38.010	37.027	60.903
NATD1	2.15977511424225	0.000119675221646235	3.56869116132505	0.0000129929695929813	57	56	64	244	209	210	5.771	5.397	5.992	29.257	25.624	29.743
LOC124901730	2.15995043947603	0.0000787876211705948	1.78365796433294	0.0000075635279312215	19	19	10	44	71	64	1.924	1.831	0.936	5.276	8.705	9.065
LOC105376025	2.1613057747397	0.00662830894783137	-0.0168486363721897	0.00212178425963412	7	7	1	17	20	11	0.709	0.675	0.094	2.038	2.452	1.558
SEPTIN5	2.16231122153416	0.0000249662697170692	2.10371528094744	0.00000169370726659138	20	24	21	87	96	65	2.025	2.313	1.966	10.432	11.770	9.206
FLACC1	2.16329200291857	0.00975980780350848	-1.54899604415079	0.00338880529628102	1	1	2	11	5	4	0.101	0.096	0.187	1.319	0.613	0.567
ERVMER34-1	2.16852912734213	0.0456999693174342	-1.70528546757602	0.0222759643999109	0	1	1	1	6	6	0.000	0.096	0.094	0.120	0.736	0.850
ZNF607	2.17150854530134	0.000607781407387131	1.00131697711524	0.000106877470257082	9	5	10	33	27	31	0.911	0.482	0.936	3.957	3.310	4.391
LINC01602	2.17294670782003	0.0000107822578187435	2.0603024002861	5.37034480339108e-7	15	18	22	63	90	59	1.519	1.735	2.060	7.554	11.034	8.356
SRGAP3	2.17356682017574	0.00341996946956643	0.599202248934668	0.000949731603723647	3	7	10	25	18	32	0.304	0.675	0.936	2.998	2.207	4.532
PAPPA	2.17469376211135	4.22179672770551e-8	7.85792497055539	2.04763179182334e-10	1151	962	1206	4238	4091	4084	116.530	92.704	112.905	508.154	501.577	578.434
STON1	2.17678879417451	0.00000305486360033929	4.07617371067341	9.78270584613067e-8	81	80	69	267	290	313	8.201	7.709	6.460	32.014	35.555	44.332
USP53	2.17807461438794	9.34344825942271e-7	6.63187340890914	1.97132974827935e-8	429	401	445	1507	1499	1814	43.433	38.643	41.661	180.695	183.785	256.925
LINC01572	2.17959744855688	0.00023034624699859	1.55197506311918	0.0000305371345977487	13	14	10	44	56	43	1.316	1.349	0.936	5.276	6.866	6.090
NPY5R	2.18184696381566	0.011317238896807	-0.879980808398588	0.00404605559721357	1	5	1	9	7	9	0.101	0.482	0.094	1.079	0.858	1.275
LOC124906608	2.18242511161788	0.0256256152177826	-1.43798304518729	0.0110122265122556	2	0	6	7	10	5	0.202	0.000	0.562	0.839	1.226	0.708
TOX-DT	2.18303258788775	0.000223686337673038	0.598668847226113	0.00002937604434557	5	8	6	26	24	25	0.506	0.771	0.562	3.118	2.943	3.541
IRX5	2.1846056491066	0.019054762902177	-1.70400647054823	0.00768138464710942	0	2	1	4	6	3	0.000	0.193	0.094	0.480	0.736	0.425
AADACP1	2.18550648662646	0.0348558454987983	-1.19289920182796	0.0160520765385858	3	0	1	3	5	7	0.304	0.000	0.094	0.360	0.613	0.991
SLC4A11	2.18724610141737	0.000730643072788246	1.04246308821105	0.000134872085654013	14	10	7	38	43	36	1.417	0.964	0.655	4.556	5.272	5.099
POM121L9P	2.18725283502553	0.00000252920519299685	2.72876935151486	7.48601959872217e-8	31	25	34	104	113	128	3.139	2.409	3.183	12.470	13.854	18.129
PALLD	2.18741378292834	2.87439771193477e-7	7.32514578974784	3.88325462541968e-9	722	714	692	2485	2785	2807	73.097	68.806	64.785	297.962	341.455	397.567
DISP2	2.18867329598263	0.00035900657177839	-0.0316703525470846	0.0000539335827270607	4	4	4	15	18	17	0.405	0.385	0.374	1.799	2.207	2.408
ARHGAP5-AS1	2.19015925282663	0.000174339432866818	1.11726145912056	0.0000214536586023773	6	11	6	35	31	23	0.607	1.060	0.562	4.197	3.801	3.258
KCNC4	2.19131790142358	0.00147569743234536	-0.60727521143736	0.00032850371892777	1	6	3	11	12	13	0.101	0.578	0.281	1.319	1.471	1.841
SPRY4-AS1	2.19160835192628	0.000428082811966404	-0.0920251000877029	0.0000682238681177648	2	4	4	14	13	14	0.202	0.385	0.374	1.679	1.594	1.983
LOC124902225	2.19268246846956	0.0347432104968999	-2.17682738138761	0.0159781609771839	1	1	1	3	6	8	0.101	0.096	0.094	0.360	0.736	1.133
NECTIN4	2.19520474397984	0.00000106057004861961	3.95714757701325	2.29497809302093e-8	68	75	66	259	291	251	6.884	7.227	6.179	31.055	35.678	35.550
TAFA2	2.20030322790113	0.0132876237907583	-1.75026310898134	0.00493101223624209	1	0	3	5	7	3	0.101	0.000	0.281	0.600	0.858	0.425
NME1-NME2	2.20118942993456	0.00135402100954481	2.42683080232261	0.000295018630608445	18	25	38	143	97	72	1.822	2.409	3.558	17.146	11.893	10.198
FAM81A	2.20156228195214	0.0000800834307696242	0.416027934639783	0.00000775343913305421	7	6	5	26	28	19	0.709	0.578	0.468	3.118	3.433	2.691
LOC105374127	2.20161569733958	0.0182059480581086	-1.25371966473102	0.00726336044900042	2	4	0	8	6	5	0.202	0.385	0.000	0.959	0.736	0.708
PLXNA3	2.20287430121414	0.00000296115989622805	3.05490042851945	9.38688685615742e-8	39	37	49	154	163	164	3.948	3.566	4.587	18.465	19.985	23.228
PTPRR	2.20613074208835	0.0000125595072723609	1.70167105960912	6.55430840924378e-7	12	15	15	55	68	44	1.215	1.445	1.404	6.595	8.337	6.232
JAG1	2.20911258675805	1.03027987004379e-7	4.41167177312188	8.45646952156326e-10	91	112	91	373	365	394	9.213	10.793	8.519	44.724	44.751	55.804
SMG1P5	2.20912928776333	0.0428861422843895	-0.968828898115629	0.0206297224668597	3	0	3	9	13	2	0.304	0.000	0.281	1.079	1.594	0.283
GPR137C	2.20960822720307	0.0000110015229226445	2.60188005625815	5.50691826435073e-7	34	22	20	105	86	98	3.442	2.120	1.872	12.590	10.544	13.880
LZTS1	2.21193803616344	0.000110273172539857	2.11228355420966	0.0000116404397081258	15	24	19	72	67	88	1.519	2.313	1.779	8.633	8.215	12.464
ILDR2	2.21309212377864	0.00219338234486664	-0.551801099048063	0.000542873378058446	1	3	4	11	11	10	0.101	0.289	0.374	1.319	1.349	1.416
LOC124906263	2.21339158942012	0.014811886773743	-1.06074108992509	0.00565968438158504	0	3	3	7	7	6	0.000	0.289	0.281	0.839	0.858	0.850
CACNA1G	2.21861774165454	0.0102484080346292	-1.69289085260842	0.00359159480681323	0	1	3	5	4	6	0.000	0.096	0.281	0.600	0.490	0.850
TMED2-DT	2.21867369570584	0.00470272584377478	-1.09999223200427	0.00138999861470681	1	3	1	6	5	13	0.101	0.289	0.094	0.719	0.613	1.841
ENDOD1	2.22251173359373	1.8262996518825e-8	6.00274456351352	5.45096277144384e-11	262	288	279	1086	1151	990	26.526	27.754	26.120	130.216	141.118	140.218
ZNF439	2.2263769165856	0.00177655009191763	-0.314904410865662	0.000414918675863861	2	4	6	27	13	11	0.202	0.385	0.562	3.237	1.594	1.558
TMEM45A	2.22803153475385	7.0111015703926e-8	4.6644809795344	4.71059358979955e-10	109	107	131	540	450	375	11.035	10.311	12.264	64.748	55.172	53.113
LOC105374085	2.22832508374618	0.0333819778172527	-1.14609251599505	0.0152130652544861	0	2	6	6	6	12	0.000	0.193	0.562	0.719	0.736	1.700
RFPL1S	2.2328547228825	0.0112517611305551	-1.78392548879354	0.0040159873703138	1	2	0	6	6	2	0.101	0.193	0.000	0.719	0.736	0.283
CAVIN2	2.23331834517895	3.89673166706784e-8	5.22222987481107	1.8172794119518e-10	172	186	155	650	722	636	17.414	17.924	14.511	77.938	88.521	90.079
TTLL11	2.24084326198599	0.00000243208197996706	2.79998634022527	7.13805928705665e-8	39	25	30	121	135	112	3.948	2.409	2.809	14.508	16.552	15.863
TSPAN12	2.24107532521553	0.000100396669924516	1.55747584881619	0.0000103255871194596	20	9	10	48	47	53	2.025	0.867	0.936	5.755	5.762	7.507
GAL3ST4	2.24174896414298	0.0000247936934840123	2.83709538395618	0.00000167429120281292	29	27	44	115	160	119	2.936	2.602	4.119	13.789	19.617	16.854
GCNT3	2.24533836065257	0.00733968096619058	-0.717517876908649	0.0023928583077812	1	1	6	12	6	11	0.101	0.096	0.562	1.439	0.736	1.558
PRICKLE4	2.24679648706524	0.00569958279638911	0.0531821343150107	0.00176424096259327	3	6	3	24	11	17	0.304	0.578	0.281	2.878	1.349	2.408
SPRY4-IT1	2.24818866783655	0.0157784421745403	-1.40227358666688	0.00610848034937743	1	0	5	7	7	4	0.101	0.000	0.468	0.839	0.858	0.567
RXFP1	2.2485006727994	0.000888060136037841	0.251691985078242	0.000172399188204834	4	3	8	17	23	20	0.405	0.289	0.749	2.038	2.820	2.833
PLA1A	2.25154186825297	0.0320259213522174	-1.41744007281212	0.0144417349612163	0	1	3	8	5	3	0.000	0.096	0.281	0.959	0.613	0.425
BMP4	2.25190900417153	1.60796067003096e-7	4.80053039482487	1.55976784308438e-9	102	141	125	569	459	433	10.327	13.588	11.702	68.225	56.276	61.328
TNIK	2.25218006854621	0.0000180425090714225	2.19898169787226	0.00000108488411093555	23	18	21	82	87	80	2.329	1.735	1.966	9.832	10.667	11.331
SRGAP2D	2.25518456880136	0.0254314758381238	2.03880993125325	0.0109034962009615	13	33	13	74	65	79	1.316	3.180	1.217	8.873	7.969	11.189
LOC124906970	2.2588695113376	0.00267618293200107	-0.481244519152984	0.000701911429373245	3	1	9	13	12	19	0.304	0.096	0.843	1.559	1.471	2.691
CCDC28A-AS1	2.25891871838203	0.00104424971909809	-0.483658720077565	0.0002123303433311	2	1	3	8	11	8	0.202	0.096	0.281	0.959	1.349	1.133
TMSB15A	2.26219323189525	0.0000550827606961444	2.70001484307552	0.00000471638860083266	27	28	25	125	138	71	2.734	2.698	2.340	14.988	16.919	10.056
GHRLOS	2.26673426184714	0.00314746616301737	-1.14044446760179	0.00085781272183218	1	2	1	6	7	7	0.101	0.193	0.094	0.719	0.858	0.991
OPN3	2.27146720571727	4.9252185778677e-8	5.10751852578439	2.53003303112248e-10	141	147	146	605	565	579	14.275	14.166	13.668	72.542	69.272	82.006
THBS2	2.27344302149618	0.0000233096269722908	2.30840104518898	0.00000154148967119302	23	25	22	97	84	107	2.329	2.409	2.060	11.631	10.299	15.155
NPY1R	2.27538573859111	0.0000479934986455934	2.45045695608846	0.0000039252787863725	17	22	28	133	68	80	1.721	2.120	2.621	15.947	8.337	11.331
LOC105369558	2.27604058095924	0.0148442192491248	-1.58177220813132	0.00567573088937125	1	0	4	7	6	4	0.101	0.000	0.374	0.839	0.736	0.567
LOC101927947	2.27626957221357	0.000055270345730526	1.74742781877219	0.00000473588710463032	14	17	11	53	53	67	1.417	1.638	1.030	6.355	6.498	9.489
MIR7-3HG	2.27725184393713	0.00919285511673643	-2.53421654244563	0.00315822189528471	0	0	1	3	4	1	0.000	0.000	0.094	0.360	0.490	0.142
TG	2.27794177954843	0.000395170058805709	0.575790308278356	0.0000612639425572868	8	12	5	35	30	35	0.810	1.156	0.468	4.197	3.678	4.957
AHNAK	2.27936413677486	0.0000218805368699894	8.94342414436776	0.00000141906479016285	2115	2475	2171	7798	9155	10486	214.128	238.507	203.248	935.012	1122.448	1485.177
FXYD3	2.28181145386578	0.0206098343152242	-1.67092185382764	0.00846077143073687	1	2	0	5	3	6	0.101	0.193	0.000	0.600	0.368	0.850
AR	2.28449687535306	0.0000666054174616878	1.35974037062911	0.00000604261311258565	10	12	8	48	40	37	1.012	1.156	0.749	5.755	4.904	5.240
ZNF491	2.29059762238596	0.00240501261641593	-0.720932971745006	0.000613291676403539	4	2	3	14	14	12	0.405	0.193	0.281	1.679	1.716	1.700
LCN15	2.29061834493969	0.0196247368625917	-1.95803672234502	0.00796077672085915	1	0	1	4	6	2	0.101	0.000	0.094	0.480	0.736	0.283
LOC124905687	2.29064905874007	0.0183001706625537	-1.82180707348527	0.00730550277661949	2	1	0	3	6	5	0.202	0.096	0.000	0.360	0.736	0.708
MEGF10	2.29082394267398	0.000214333441922386	1.71030510518129	0.0000277346034473626	11	13	16	45	59	65	1.114	1.253	1.498	5.396	7.234	9.206
CNTNAP3P2	2.29110884400587	0.00155709494807399	0.635819840981477	0.000351658304402732	4	8	6	20	29	28	0.405	0.771	0.562	2.398	3.556	3.966
LOC124906992	2.29251545111696	0.00147531330855943	-0.115367956148724	0.000328326472536637	8	3	3	18	22	16	0.810	0.289	0.281	2.158	2.697	2.266
IL12RB2	2.29513217089845	0.0015840390937858	-0.473966193473701	0.000358826913236019	2	3	4	20	13	9	0.202	0.289	0.374	2.398	1.594	1.275
RASL11A	2.29623957232925	0.000264710517162784	1.08821533288428	0.0000367552906867614	8	10	10	36	38	46	0.810	0.964	0.936	4.317	4.659	6.515
GRHL3	2.29785551195438	0.0000874698455447838	1.32992763533813	0.00000872414079429382	17	11	8	53	59	35	1.721	1.060	0.749	6.355	7.234	4.957
LOC107986820	2.29924957951819	0.000013493548450981	4.47929476249369	7.24097271060602e-7	95	125	79	371	456	385	9.618	12.046	7.396	44.484	55.908	54.529
ZFP92	2.29966130117914	0.0457965708832963	-1.34396299498555	0.0223315948804135	1	4	0	5	11	3	0.101	0.385	0.000	0.600	1.349	0.425
TNFRSF19	2.30029447062035	0.00000229998765829373	2.99620799986968	6.63595493998439e-8	36	30	45	168	144	143	3.645	2.891	4.213	20.144	17.655	20.254
LRRC37A	2.30108050427905	0.0319784165130052	-2.86251417280704	0.0144182232791172	0	0	6	2	6	7	0.000	0.000	0.562	0.240	0.736	0.991
KDM1B	2.30109532879225	7.26174559064232e-7	3.4135860520229	1.39728404019647e-8	37	44	51	184	189	170	3.746	4.240	4.775	22.062	23.172	24.078
ASPA	2.30164531470147	0.00287731595218747	-1.45413498428227	0.000768354552530755	3	1	2	5	13	12	0.304	0.096	0.187	0.600	1.594	1.700
LINC00519	2.30324670112515	0.0464504783074097	-2.21108152119207	0.0226995590733698	0	2	0	1	5	5	0.000	0.193	0.000	0.120	0.613	0.708
H2BC5	2.30539586949588	0.00000500567084373486	4.09313078863408	1.98894644269778e-7	60	73	71	330	300	221	6.075	7.035	6.647	39.568	36.781	31.301
DMD	2.30989962449203	4.26259577233565e-7	4.89151145946841	6.86489432306264e-9	112	118	110	462	446	502	11.339	11.371	10.298	55.396	54.682	71.100
FAT1	2.30992115126478	0.0000198474814297258	6.38217783338707	0.00000124524989196576	303	413	332	1190	1390	1775	30.677	39.799	31.082	142.686	170.421	251.401
NKX2-1	2.31202047395358	0.0346803388793929	-2.0922954653053	0.0159300889511875	0	0	2	2	2	7	0.000	0.000	0.187	0.240	0.245	0.991
PPM1L	2.31485454559974	0.000573354836458759	0.960451771658259	0.0000995375264641062	5	14	10	40	35	42	0.506	1.349	0.936	4.796	4.291	5.949
ABLIM3	2.31612071074764	6.57978703391579e-8	5.30466718212427	4.27391501736217e-10	178	164	176	707	829	626	18.021	15.804	16.477	84.772	101.639	88.663
RGS7	2.31616687372962	0.000222965568750428	1.24521260538941	0.0000292536593746676	9	4	17	41	39	32	0.911	0.385	1.592	4.916	4.782	4.532
TP53I3	2.32061657774069	0.0000036508359612736	6.46795575714769	1.25538632420364e-7	402	404	453	1842	1940	1482	40.700	38.932	42.410	220.863	237.854	209.902
LOC124906044	2.32168025534435	0.0131843444593256	-1.62538843124543	0.00488366745082719	2	0	2	6	7	4	0.202	0.000	0.187	0.719	0.858	0.567
SLAMF7	2.3231777991439	0.000074835112357708	1.95865226364888	0.00000708239279992735	17	7	25	66	66	54	1.721	0.675	2.340	7.914	8.092	7.648
PGM5P2	2.32399220291329	0.00211770948843696	0.488924551303603	0.000519222019208242	4	5	10	30	25	24	0.405	0.482	0.936	3.597	3.065	3.399
PCLO	2.3258895654237	0.0000106022523534684	2.67089409243503	5.25130179652704e-7	34	24	29	106	123	138	3.442	2.313	2.715	12.710	15.080	19.546
TMEM119	2.32650277899985	0.00131627768736488	0.406019712041091	0.000283684769581313	5	10	3	23	21	29	0.506	0.964	0.281	2.758	2.575	4.107
H2AC8	2.32731914635234	0.00155525555066513	0.582069154728479	0.000351146182344552	7	2	14	27	29	24	0.709	0.193	1.311	3.237	3.556	3.399
MAF	2.32735452385312	0.00191588936082512	-0.0999001070588376	0.00045830284610709	4	3	4	14	20	17	0.405	0.289	0.374	1.679	2.452	2.408
RNF152	2.32814077417708	0.00000105686836633253	2.61483009277505	2.28039623876002e-8	30	25	23	106	107	116	3.037	2.409	2.153	12.710	13.119	16.430
INKA2-AS1	2.32837618368886	0.0000368138811251773	1.55275844517854	0.00000280419129326839	10	9	20	49	59	51	1.012	0.867	1.872	5.875	7.234	7.223
MFGE8	2.32879996447778	0.0000193797362373047	7.39997101094036	0.00000119903230668563	757	892	749	3493	3468	3052	76.641	85.959	70.121	418.825	425.194	432.268
ARHGAP20	2.32992074864991	0.000413269537678163	1.16779368322708	0.0000651692294212051	7	6	12	39	28	40	0.709	0.578	1.123	4.676	3.433	5.665
GPR63	2.33055522292647	0.00741726353742902	-0.977343206476522	0.00242200014834009	1	1	2	11	5	6	0.101	0.096	0.187	1.319	0.613	0.850
SRPX2	2.33159139413095	1.16995671510818e-8	5.87182931749024	2.61898033477766e-11	244	263	235	1105	1035	972	24.703	25.344	22.001	132.494	126.896	137.668
FASN	2.33353225796578	0.000109174568953377	4.69621637508819	0.0000114931317770219	117	156	109	479	496	627	11.845	15.033	10.205	57.434	60.812	88.805
ZNF841	2.3338128746254	0.0000148251466759643	3.56510276903255	8.23209549908976e-7	38	50	54	174	206	220	3.847	4.818	5.055	20.863	25.257	31.160
DAW1	2.3340460183284	0.00621817241214493	-0.0332628226477638	0.00196574981615128	5	6	1	18	11	18	0.506	0.578	0.094	2.158	1.349	2.549
LOC100505874	2.33415094379874	0.00185553451827174	0.0564705260506678	0.000440057744850667	5	2	3	22	17	8	0.506	0.193	0.281	2.638	2.084	1.133
HYAL3	2.33536938287151	0.000213793535217229	2.2099357436934	0.0000276514459179105	17	24	30	150	75	85	1.721	2.313	2.809	17.986	9.195	12.039
SACS	2.33671702813986	0.00000353355524851864	5.73052953055266	1.19967738197437e-7	189	223	221	762	888	1034	19.135	21.490	20.690	91.367	108.873	146.450
LOC124906211	2.33797157920514	0.00614599081839356	-1.24448903728001	0.00193796290511589	1	2	2	10	6	10	0.101	0.193	0.187	1.199	0.736	1.416
CHST2	2.34373475487949	3.87663053884737e-8	4.77275894050022	1.7837996510055e-10	108	134	127	556	555	453	10.934	12.913	11.890	66.667	68.046	64.160
LOC124904024	2.34413634608698	0.00876351007337015	-0.565798417150018	0.00297529940309669	4	2	1	17	10	6	0.405	0.193	0.094	2.038	1.226	0.850
LOC124904396	2.34521087975405	0.0090330891116549	-1.00883637678637	0.00308816838302939	1	0	5	7	6	6	0.101	0.000	0.468	0.839	0.736	0.850
LOC124906078	2.34630096448197	0.00120891352397832	-1.09003838870236	0.000256035285578296	1	1	2	6	6	10	0.101	0.096	0.187	0.719	0.736	1.416
BLNK	2.34661371298994	0.00249298934854443	0.320558730465497	0.000641515057171284	5	5	5	28	20	21	0.506	0.482	0.468	3.357	2.452	2.974
CERS6	2.34746163167627	9.13716680294179e-8	6.51529894565539	7.10201374435844e-10	382	360	393	1588	1608	1611	38.675	34.692	36.793	190.408	197.149	228.173
RNASE7	2.35107924664821	0.00516977337454534	-2.25616863654131	0.00155652547441541	1	1	0	3	4	5	0.101	0.096	0.000	0.360	0.490	0.708
EDIL3	2.35244714659249	7.40889622721991e-8	7.15768056088378	5.34406144980419e-10	567	537	667	2526	2490	2482	57.405	51.749	62.444	302.878	305.286	351.536
ITGA10	2.35433914703616	0.0000824228971091083	2.98358038506093	0.00000806700908156551	37	35	35	150	137	177	3.746	3.373	3.277	17.986	16.797	25.069
LOC105378927	2.35528705266083	0.0189299636799821	-2.07192723799976	0.00761379964671198	0	2	0	5	2	3	0.000	0.193	0.000	0.600	0.245	0.425
PNPLA3	2.35725397540984	0.000022918759870884	1.71593508549292	0.00000151062588379163	20	15	13	71	74	61	2.025	1.445	1.217	8.513	9.073	8.640
CNTF	2.36096437409771	0.0132563282699617	-1.12907620108291	0.00491610134324411	3	3	0	9	6	7	0.304	0.289	0.000	1.079	0.736	0.991
SORCS2	2.36660531871943	0.00109396557136707	-0.199698497080396	0.00022550030276594	5	1	4	13	18	11	0.506	0.096	0.374	1.559	2.207	1.558
TCAF2	2.36729822103043	0.000830355845969607	-0.11428039283773	0.000157634398566423	5	9	2	15	25	26	0.506	0.867	0.187	1.799	3.065	3.682
DERL3	2.36820780697138	0.00037328837816886	0.17587497747999	0.000056891544266377	4	4	5	18	22	21	0.405	0.385	0.468	2.158	2.697	2.974
PDK4-AS1	2.3703816728275	0.00870181063449066	-1.91758448674749	0.0029511052854441	1	1	0	6	2	5	0.101	0.096	0.000	0.719	0.245	0.708
CCDC144NL-AS1	2.37085500305984	0.0113368324427021	-1.53059647093293	0.0040583350561271	2	1	1	10	7	5	0.202	0.096	0.094	1.199	0.858	0.708
VGLL3	2.37181977630659	0.00000357726965750688	7.01678538341619	1.21730737562927e-7	533	474	569	1960	2142	2739	53.962	45.678	53.270	235.012	262.620	387.936
ATP1B2	2.38177775363284	0.00802881502053871	-1.94448190935806	0.00267294339136701	0	1	1	7	3	3	0.000	0.096	0.094	0.839	0.368	0.425
DST	2.38450132536172	0.0000202592399532833	7.93913813168815	0.00000128494122325264	904	1054	970	3689	3994	5148	91.523	101.570	90.811	442.326	489.684	729.133
LOC105374715	2.38655154463835	0.00691203574944322	-0.111767513079923	0.00222894026841267	3	5	1	17	19	6	0.304	0.482	0.094	2.038	2.329	0.850
HNRNPUL2-BSCL2	2.38788297876647	0.00134904794088758	4.90629731029151	0.000293515653846887	77	238	62	443	473	455	7.796	22.935	5.804	53.118	57.992	64.444
H3C8	2.3888628778601	0.0358139282628596	-1.60418751414507	0.0165908323316941	0	3	2	5	10	6	0.000	0.289	0.187	0.600	1.226	0.850
SIAE	2.39120056130845	3.0839698771274e-7	3.90739017347018	4.25719010522499e-9	66	51	64	258	294	240	6.682	4.915	5.992	30.935	36.046	33.992
EHD3	2.39138164820889	0.00000449482765953855	2.89680662116895	1.72168501322954e-7	20	36	35	127	128	137	2.025	3.469	3.277	15.228	15.693	19.404
CCL28	2.39218469997544	0.0177417270209535	-2.11385036583242	0.00704064804425602	3	0	0	4	3	4	0.304	0.000	0.000	0.480	0.368	0.567
MIR1915HG	2.39259299223828	0.00133870778393276	-0.152495031462154	0.000290683222328889	1	5	4	13	14	16	0.101	0.482	0.374	1.559	1.716	2.266
PRR16	2.39780118207186	2.3389131889386e-7	4.14210040547305	2.89419055216255e-9	61	79	79	366	309	289	6.176	7.613	7.396	43.885	37.885	40.932
LINC01615	2.40660758060466	0.0221526040434866	-1.01007885416894	0.00925114343713818	4	0	7	11	9	13	0.405	0.000	0.655	1.319	1.103	1.841
CYYR1	2.40934752833777	0.0000712868039260868	1.36615386833618	0.00000664462872063202	7	15	8	57	41	35	0.709	1.445	0.749	6.835	5.027	4.957
SERINC5	2.4128775975874	0.00000633761013319913	2.90964530129257	2.71456985198843e-7	24	37	31	118	143	150	2.430	3.566	2.902	14.149	17.533	21.245
DPY19L3-DT	2.41299747320462	0.0167667789251054	-1.61758956397712	0.00657494071526915	2	0	2	6	7	5	0.202	0.000	0.187	0.719	0.858	0.708
C19orf38	2.4155919413518	0.015693835761425	-0.322698275460965	0.00607084642904024	0	8	6	15	11	14	0.000	0.771	0.562	1.799	1.349	1.983
ZNF492	2.41824584373037	0.0197072973473779	-0.674812460239159	0.00800448117603983	4	1	2	12	13	8	0.405	0.096	0.187	1.439	1.594	1.133
LOC105372582	2.41903825267467	0.0137546480317024	-1.78364126977999	0.00515307513934877	1	3	0	7	5	5	0.101	0.289	0.000	0.839	0.613	0.708
SHROOM2	2.41938969428061	0.00000343426460624637	2.05056492211526	1.14674797509906e-7	17	13	22	78	79	75	1.721	1.253	2.060	9.353	9.686	10.623
H2AC17	2.4207603565229	0.0140574993128147	-0.955967757446886	0.00529800418697738	0	4	1	6	8	5	0.000	0.385	0.094	0.719	0.981	0.708
GJA3	2.4256317589506	0.00877414911060004	-0.931309435946898	0.00298109381546565	2	0	5	7	12	6	0.202	0.000	0.468	0.839	1.471	0.850
TRHDE	2.42580505371374	0.000181106583740445	0.814221000180913	0.0000224786308370124	8	6	5	29	35	25	0.810	0.578	0.468	3.477	4.291	3.541
ABAT	2.42646148447512	0.00120771037164835	-0.611378630331969	0.000255630276401628	2	2	4	13	10	18	0.202	0.193	0.374	1.559	1.226	2.549
GRIK2	2.42673593262493	0.0134603722271018	-1.61846711960147	0.00501436948218922	3	0	1	5	6	6	0.304	0.000	0.094	0.600	0.736	0.850
PTGER2	2.4270097809646	8.58933951557688e-7	2.73710051757861	1.74115450943792e-8	24	33	27	149	126	106	2.430	3.180	2.528	17.866	15.448	15.013
LOC124904970	2.42719895814401	0.0000613395641987297	0.789386942385073	0.00000546952711484755	8	6	7	25	42	34	0.810	0.578	0.655	2.998	5.149	4.816
SLC12A8	2.42731830984828	0.000019465314615698	1.93181145317371	0.00000120951962173607	18	10	19	58	80	72	1.822	0.964	1.779	6.954	9.808	10.198
LINC00460	2.42896173803061	0.000159728428061234	0.954990748672931	0.0000190796113857499	6	10	5	31	41	25	0.607	0.964	0.468	3.717	5.027	3.541
NCR3LG1	2.42970954799121	0.000720040077612922	3.20629555090045	0.000132528207295999	33	33	33	112	158	193	3.341	3.180	3.089	13.429	19.372	27.335
LOC124906974	2.43075118771338	0.0207229426834714	-1.61515036892997	0.00852782207929446	1	2	0	3	7	6	0.101	0.193	0.000	0.360	0.858	0.850
MAMDC4	2.43220487758255	0.000127332999443742	0.643111979767248	0.000014104031818817	5	6	9	33	30	30	0.506	0.578	0.843	3.957	3.678	4.249
H2AC13	2.43577769137777	0.0148858659175135	-1.51938096756896	0.00569350586112581	1	0	6	7	6	9	0.101	0.000	0.562	0.839	0.736	1.275
GLCCI1	2.43816245509367	8.80409136404664e-7	3.49747189624929	1.79994553550155e-8	56	49	38	217	211	213	5.670	4.722	3.558	26.019	25.870	30.168
ADAMDEC1	2.43873742851157	0.0000825972022555496	0.547322020144436	0.00000809548140343175	6	4	6	25	23	29	0.607	0.385	0.562	2.998	2.820	4.107
SLC26A4	2.44013859496651	0.00101115653447599	0.47221569152098	0.000203734084777017	3	9	6	23	36	23	0.304	0.867	0.562	2.758	4.414	3.258
CYFIP2	2.44021357199118	8.58370962295091e-9	5.22974528698394	1.40671520608877e-11	143	176	164	725	769	688	14.478	16.960	15.354	86.930	94.283	97.444
CERKL	2.44053900460126	0.00471745829322657	-0.640099929464169	0.00139511451576829	2	5	1	6	16	18	0.202	0.482	0.094	0.719	1.962	2.549
RAG1	2.44067739263051	0.000259087639178409	1.23005228238625	0.0000357812241397368	9	9	14	45	50	53	0.911	0.867	1.311	5.396	6.130	7.507
GABBR2	2.44308374104057	0.00109638303096323	-0.306134712952033	0.000226271314498629	5	1	5	17	17	13	0.506	0.096	0.468	2.038	2.084	1.841
ACTA2	2.44309565473309	2.57745608940437e-8	5.38015779014397	8.12068087203363e-11	162	178	181	842	842	686	16.401	17.153	16.945	100.959	103.233	97.161
PCDHB14	2.44448724784955	0.027168672357591	-1.77755264793084	0.0118397380581243	0	2	0	1	5	7	0.000	0.193	0.000	0.120	0.613	0.991
LOC105371880	2.44720628047056	0.0351621211961551	-2.50644156421072	0.0162232893468145	1	0	0	5	2	2	0.101	0.000	0.000	0.600	0.245	0.283
GJB5	2.44934517142204	0.00554927294185602	-1.87625469552563	0.00170529205811792	1	1	0	3	5	5	0.101	0.096	0.000	0.360	0.613	0.708
LGI2	2.45077860289821	0.0228118111472174	-2.2431587030482	0.00959310277257996	1	0	0	1	4	5	0.101	0.000	0.000	0.120	0.490	0.708
ACTG2	2.45201292068617	0.00386054698369779	-0.33971633439953	0.00109752647739499	2	1	11	16	21	11	0.202	0.096	1.030	1.918	2.575	1.558
MARCHF10	2.45382429668398	0.00457533067726228	-1.08975416968881	0.00134721861398462	3	1	1	10	10	6	0.304	0.096	0.094	1.199	1.226	0.850
KIT	2.45481250260856	5.37586752170497e-7	3.29665353156541	9.41175819690002e-9	27	52	38	170	180	173	2.734	5.011	3.558	20.384	22.069	24.503
LOC105372898	2.45573007991108	0.00171236567192791	-0.522076761662665	0.000395775600208684	4	2	1	9	12	13	0.405	0.193	0.094	1.079	1.471	1.841
LOC112268219	2.46208108061284	0.0125975936025243	-0.500614173809045	0.00460600984845434	5	0	4	10	8	13	0.506	0.000	0.374	1.199	0.981	1.841
LOC124902367	2.46366474360416	0.00211267662578758	-0.534383150349615	0.000517725319128767	3	2	1	10	7	16	0.304	0.193	0.094	1.199	0.858	2.266
TSPAN11	2.4646235221195	0.000029868878813601	1.34347274409219	0.00000214516571506711	11	8	13	50	49	51	1.114	0.771	1.217	5.995	6.008	7.223
AOX1	2.465551666156	3.62836117701109e-8	7.81034478504131	1.4253611907417e-10	808	883	896	3893	4050	3940	81.804	85.092	83.883	466.787	496.550	558.039
OPCML	2.46823782342908	0.0000850486026089114	0.41043470482871	0.000008403322319709	3	4	5	19	22	19	0.304	0.385	0.468	2.278	2.697	2.691
LOC100335030	2.47117232570134	0.00790158387860302	-1.95008509192179	0.0026232157895698	0	2	1	7	5	4	0.000	0.193	0.094	0.839	0.613	0.567
PDE5A	2.47133164669888	0.0000213213563096673	2.62380081727946	0.00000137744856967929	24	15	34	101	93	138	2.430	1.445	3.183	12.110	11.402	19.546
LOC107985295	2.47234623566485	0.0160759444467846	-1.62831306557799	0.00624564736373028	0	3	0	5	2	6	0.000	0.289	0.000	0.600	0.245	0.850
NFASC	2.47471952097197	0.000873142370136648	-0.404946234490741	0.000168363045006451	4	3	3	14	19	19	0.405	0.289	0.281	1.679	2.329	2.691
CCN2	2.47503729733852	2.82888211191444e-8	8.40975619433907	9.34581114649251e-11	1432	1308	1449	7214	6779	5496	144.979	126.047	135.655	864.988	831.139	778.422
NR2F1	2.4765473042271	2.13684212846187e-7	4.47951270300499	2.51127448252266e-9	95	85	100	503	438	367	9.618	8.191	9.362	60.312	53.701	51.980
TMEM47	2.47662843892951	1.09576039448026e-7	5.4446158735267	9.13020102352657e-10	174	186	149	735	803	817	17.616	17.924	13.949	88.130	98.452	115.715
LOC124904712	2.47724688918201	0.000112993166461811	-0.0102213620018822	0.0000120637524446542	8	5	4	27	30	24	0.810	0.482	0.374	3.237	3.678	3.399
LMF1-AS1	2.47820131376401	0.0118581250038445	-2.07583732528205	0.00428181394710389	0	3	0	5	4	3	0.000	0.289	0.000	0.600	0.490	0.425
OSR1	2.48285714646864	0.00000580249756065958	2.82474368053762	2.39215015714296e-7	29	27	38	161	129	151	2.936	2.602	3.558	19.305	15.816	21.387
TLR10	2.4835386359551	0.0403020664606035	-2.76134937163185	0.0191557958917811	0	0	0	1	5	1	0.000	0.000	0.000	0.120	0.613	0.142
GCG	2.4835386359551	0.0471666826028962	-2.81568909634682	0.0231140794424465	0	0	0	1	5	1	0.000	0.000	0.000	0.120	0.613	0.142
KALRN	2.48484312189681	0.00000160395245586371	2.5962952991411	3.98943528382966e-8	18	25	25	104	114	102	1.822	2.409	2.340	12.470	13.977	14.447
PCDHB15	2.48764427050071	0.0277554692730098	-1.73280622061331	0.0121691216169626	1	1	0	9	4	2	0.101	0.096	0.000	1.079	0.490	0.283
DHCR7	2.49008811548119	0.000013493548450981	4.5293998235698	7.23352025828708e-7	100	107	98	507	453	472	10.124	10.311	9.175	60.791	55.540	66.851
LINC01088	2.4912878853879	0.025352511578773	-2.62926916323842	0.010860182332183	0	0	0	5	1	1	0.000	0.000	0.000	0.600	0.123	0.142
PLPP4	2.49271486986771	0.0000185660297409432	1.69241966809012	0.00000112906212452695	13	8	21	67	64	58	1.316	0.771	1.966	8.034	7.847	8.215
LINC00632	2.49282934907339	0.00047642267620969	1.03186003834105	0.0000787125389061774	4	15	8	46	39	33	0.405	1.445	0.749	5.516	4.782	4.674
BMPER	2.49453732797769	0.0000100469742917886	1.56501315011506	4.90416292690838e-7	8	13	13	48	61	54	0.810	1.253	1.217	5.755	7.479	7.648
TNFAIP8L3	2.49509944050386	0.00000285746544667815	3.65311412568607	8.86939773547473e-8	52	50	53	258	271	207	5.265	4.818	4.962	30.935	33.226	29.318
LOC124906790	2.49569544426569	0.00592660650648266	-1.07357627834857	0.00185478239939854	0	3	4	10	9	8	0.000	0.289	0.374	1.199	1.103	1.133
RAB17	2.49654843017802	0.00100831450825956	-0.90164583117573	0.000203079883861007	3	1	2	11	9	12	0.304	0.096	0.187	1.319	1.103	1.700
PADI1	2.49866251682382	0.00125092593986473	-0.213031512652319	0.000267111035785069	3	5	2	11	26	16	0.304	0.482	0.187	1.319	3.188	2.266
LOC112268231	2.50201026278737	0.00617543423336183	-2.38726339198501	0.00194839903619437	0	0	2	3	3	5	0.000	0.000	0.187	0.360	0.368	0.708
LOC105374003	2.50545929773133	0.00001745078643041	2.17718584509312	0.00000103736797832806	12	29	20	98	106	76	1.215	2.795	1.872	11.751	12.996	10.764
LOC105373456	2.50791418429537	0.0000483154157706581	1.76280964894599	0.00000397170623360341	13	11	18	56	76	71	1.316	1.060	1.685	6.715	9.318	10.056
PWAR6	2.50872330941601	0.0134865734707857	-1.48103240689283	0.00502748463856238	1	0	3	4	8	7	0.101	0.000	0.281	0.480	0.981	0.991
LOC101927834	2.50981822713153	0.00545359619027894	-1.75430465212227	0.0016674127886831	0	1	1	5	3	6	0.000	0.096	0.094	0.600	0.368	0.850
SP140	2.50996876955414	0.000222699679572942	2.58546977432036	0.0000291633829859854	14	43	22	104	126	116	1.417	4.144	2.060	12.470	15.448	16.430
KCNT2	2.51123765097728	0.0000143314705174578	3.65277845202745	7.86689617017709e-7	54	39	44	202	187	271	5.467	3.758	4.119	24.221	22.927	38.383
LOC101926984	2.51158980557589	0.00770684702088962	-1.8897016111872	0.00253828163083388	1	1	0	6	2	7	0.101	0.096	0.000	0.719	0.245	0.991
KITLG	2.51530594990699	1.66197263807003e-7	6.02457027433374	1.67416718920125e-9	247	242	246	1050	1158	1310	25.007	23.321	23.030	125.899	141.976	185.541
NDST3	2.51670879168408	0.00720687486715702	-1.04667885573801	0.00234463184336311	1	0	2	4	5	8	0.101	0.000	0.187	0.480	0.613	1.133
LOC124901456	2.5201869779024	0.0138435070648372	-2.26225725839046	0.00519755600407208	2	0	0	5	3	3	0.202	0.000	0.000	0.600	0.368	0.425
LINC00886	2.52396659857366	0.0000644276685805709	1.77238700539863	0.00000580498021224022	6	22	16	67	64	62	0.607	2.120	1.498	8.034	7.847	8.781
SPOCK3	2.5243707852232	0.000336860267053177	0.808269040352945	0.0000496848994807944	12	5	3	32	34	22	1.215	0.482	0.281	3.837	4.169	3.116
PLSCR4	2.52535903240701	4.26606317935323e-7	5.64679890976773	6.89700551319387e-9	163	215	199	872	847	1051	16.503	20.719	18.630	104.556	103.846	148.858
LINC01415	2.5280632566276	0.00168151404841279	0.335689194100586	0.00038686742812631	3	2	8	17	18	26	0.304	0.193	0.749	2.038	2.207	3.682
MTUS2	2.52829976924988	0.0120839804574342	-1.7193477017631	0.00438365514169079	3	0	0	6	5	2	0.304	0.000	0.000	0.719	0.613	0.283
MAP1A	2.52964970402843	6.57978703391579e-8	5.24455716578391	4.24473295491881e-10	168	139	165	742	807	718	17.009	13.395	15.447	88.969	98.942	101.693
ZBTB8B	2.5303614088626	0.0000795841944983083	0.683390274938277	0.00000768525395198811	7	7	4	32	24	35	0.709	0.675	0.374	3.837	2.943	4.957
PDK4	2.53283295192373	0.00000151339936331575	3.03179029520688	3.69833322834902e-8	24	40	29	143	145	158	2.430	3.855	2.715	17.146	17.778	22.378
LOC107986314	2.53412293501042	0.0278995385321524	-1.5296110179832	0.0122479008852752	0	2	2	5	6	10	0.000	0.193	0.187	0.600	0.736	1.416
TMEM74	2.53433551143498	0.00621241183104098	-1.21493887678332	0.00196276983668196	2	0	3	6	11	6	0.202	0.000	0.281	0.719	1.349	0.850
ARNT2	2.54193828252813	0.00000458027118982279	3.54684651784751	1.7743734530715e-7	37	56	54	222	247	241	3.746	5.397	5.055	26.619	30.283	34.134
ADAMTS1	2.54235317459714	3.76652408294407e-9	5.77352258496821	1.64626619170681e-12	217	224	226	1049	1141	1051	21.970	21.586	21.158	125.779	139.892	148.858
LOC124903135	2.54238247940796	0.00749776420778728	-1.02676383242622	0.00245232183391127	2	3	1	7	12	16	0.202	0.289	0.094	0.839	1.471	2.266
CALML6	2.54860427378267	0.00892702001722415	-1.60236713177067	0.00304413491944144	1	1	1	5	8	8	0.101	0.096	0.094	0.600	0.981	1.133
H4C8	2.54862383546157	0.000095758352075333	0.47565989108898	0.00000972350385145	4	6	8	32	37	23	0.405	0.578	0.749	3.837	4.536	3.258
LOC107984006	2.54958082853661	0.0204922593026565	-1.52192162465881	0.00840103628792526	2	2	0	6	6	8	0.202	0.193	0.000	0.719	0.736	1.133
MSMO1	2.55513434109859	3.62836117701109e-8	7.38046183698884	1.44394425648992e-10	682	527	770	3290	3242	3038	69.047	50.785	72.087	394.485	397.485	430.285
FLJ42969	2.55638989515521	0.0121805232478369	-1.72930154506501	0.0044290689892095	0	0	2	2	5	5	0.000	0.000	0.187	0.240	0.613	0.708
HIF1A-AS1	2.55900685486426	0.0270793189555525	-1.4732173760608	0.0117834270644793	2	0	3	14	9	3	0.202	0.000	0.281	1.679	1.103	0.425
LINC00547	2.55930643877173	0.00062559736273769	-1.0508202843031	0.000110983041654684	1	1	2	10	7	8	0.101	0.096	0.187	1.199	0.858	1.133
LOC124908120	2.56830263790361	0.00919030204060508	-1.7804772822634	0.00315677331627301	2	0	1	5	5	7	0.202	0.000	0.094	0.600	0.613	0.991
LOC124906966	2.56995626823042	0.000222904356440917	-0.0787516879446282	0.0000292040466994784	2	2	6	19	15	16	0.202	0.193	0.562	2.278	1.839	2.266
INHBB	2.57146490126432	0.00790034619255166	-0.789579526325711	0.00262231364107952	1	6	1	11	13	11	0.101	0.578	0.094	1.319	1.594	1.558
FETUB	2.57457488389539	0.000883305889816111	-0.884353587293368	0.000171201620355479	3	2	1	12	14	8	0.304	0.193	0.094	1.439	1.716	1.133
H2AC6	2.57545736103994	0.00000363193722420326	1.74323990243511	1.2443709803109e-7	8	12	12	60	55	48	0.810	1.156	1.123	7.194	6.743	6.798
LOC105374005	2.57819878984827	0.000552297122219186	0.229893484741861	0.0000948885057015055	2	5	7	17	29	25	0.202	0.482	0.655	2.038	3.556	3.541
AK5	2.57856065961687	0.00000233372561077554	3.37520340734473	6.78930991226821e-8	31	34	61	207	223	178	3.139	3.276	5.711	24.820	27.341	25.211
GPC1	2.57884248996787	0.000153083370710282	5.28250607128202	0.0000179907704665111	166	165	217	928	963	824	16.806	15.900	20.315	111.271	118.069	116.707
ZNF117	2.57998816751799	0.0277352508269914	1.3914923199659	0.0121568078024787	26	0	23	30	47	25	2.632	0.000	2.153	3.597	5.762	3.541
ASTN2	2.58255107808921	0.00000156620007523026	3.30621079034151	3.85795167361729e-8	43	48	32	201	209	200	4.353	4.626	2.996	24.101	25.624	28.327
LOC107985057	2.5841192791981	0.00934964427790906	-1.44969199973789	0.00322138906503508	0	2	1	10	3	6	0.000	0.193	0.094	1.199	0.368	0.850
NEFM	2.58500231950869	0.00000518171497524592	3.24534699384444	2.07500587244023e-7	36	41	35	205	200	161	3.645	3.951	3.277	24.580	24.521	22.803
STEAP4	2.58641335460096	0.00000329671898296251	2.35226895899664	1.08851994773852e-7	19	20	20	101	83	122	1.924	1.927	1.872	12.110	10.176	17.279
METRN	2.58652925992546	0.00131656361772057	1.83397420894303	0.000283828259087005	11	16	21	99	78	65	1.114	1.542	1.966	11.871	9.563	9.206
LOC124907457	2.58825349886474	0.0145597028918244	-2.56686991077483	0.00554159565979712	2	0	0	5	5	2	0.202	0.000	0.000	0.600	0.613	0.283
RCAN2	2.58949874917853	6.99337989563538e-7	2.28819621747039	1.32631567477229e-8	15	20	19	88	90	98	1.519	1.927	1.779	10.552	11.034	13.880
SNAI2	2.59068827138768	0.00000196781867623785	5.30662166798837	5.43285345261538e-8	126	149	158	733	761	677	12.757	14.359	14.792	87.890	93.302	95.886
ARMCX5-GPRASP2	2.59484814730653	0.0120199528161275	0.919392772910943	0.0043514591030652	3	16	1	16	19	35	0.304	1.542	0.094	1.918	2.329	4.957
TMEM92	2.5955263455653	0.00595300807950516	-1.41332062616175	0.0018641554961067	1	2	0	4	9	5	0.101	0.193	0.000	0.480	1.103	0.708
OTOGL	2.59935945923046	0.000847688518764096	-1.44695526396979	0.000162242585546318	2	1	1	7	8	11	0.202	0.096	0.094	0.839	0.981	1.558
NHSL2	2.59940186990751	0.000201165444742743	1.06614240538797	0.0000256632811401529	9	10	5	26	50	53	0.911	0.964	0.468	3.118	6.130	7.507
LOC105378024	2.60130078841687	0.0064640535924036	-1.71009509239738	0.00206156764553153	1	0	1	3	6	6	0.101	0.000	0.094	0.360	0.736	0.850
LOC101926887	2.60368290282338	0.000574363417336855	-0.364540223581326	0.0000997510897041311	2	3	2	14	14	13	0.202	0.289	0.187	1.679	1.716	1.841
LOC105374986	2.60411997593413	0.000545307042168958	0.163358141819589	0.0000934162977972566	3	4	3	21	22	14	0.304	0.385	0.281	2.518	2.697	1.983
TNFRSF10C	2.61379690533388	0.0193637585907173	-1.07994335912183	0.0078262611825059	2	0	3	5	12	8	0.202	0.000	0.281	0.600	1.471	1.133
ADAM22	2.61414463328363	0.00359455915193886	-1.23703085804342	0.00100894416191096	3	1	1	6	9	17	0.304	0.096	0.094	0.719	1.103	2.408
SLC15A2	2.61712808753063	0.00120718372739058	-1.36123236399998	0.000255368675574105	2	1	2	11	9	11	0.202	0.096	0.187	1.319	1.103	1.558
LOC105370203	2.61747316496873	0.00254409314760065	0.413931884311677	0.000658091499441532	4	4	6	30	25	22	0.405	0.385	0.562	3.597	3.065	3.116
ST6GAL2	2.62252629299316	0.000105309251601972	0.0133118584147771	0.0000109196334236082	4	2	6	21	23	19	0.405	0.193	0.562	2.518	2.820	2.691
LOC124907820	2.62316677692854	0.0245186707578371	-2.10492129436069	0.0104496312258559	2	0	0	5	9	1	0.202	0.000	0.000	0.600	1.103	0.142
TNFSF4	2.62492876536725	3.91291446666896e-7	3.34565699087826	5.99706065147189e-9	39	40	36	176	220	203	3.948	3.855	3.370	21.103	26.973	28.752
KCNS3	2.62549601263405	0.00013322403723457	0.560376843762143	0.0000150045184802561	8	5	7	47	35	27	0.810	0.482	0.655	5.635	4.291	3.824
LOC124907383	2.63052231229976	0.00899738731054371	-1.11410337359156	0.0030737250269946	3	2	0	9	6	9	0.304	0.193	0.000	1.079	0.736	1.275
COBLL1	2.63480400442859	0.00000220419554024829	4.42149870424948	6.26363239580568e-8	74	75	77	346	392	445	7.492	7.227	7.209	41.487	48.061	63.027
PKHD1L1	2.63481768325478	0.00965836715323421	-1.92683709611322	0.00334715545174011	2	0	0	5	3	4	0.202	0.000	0.000	0.600	0.368	0.567
SGIP1	2.63528224397225	0.00000140450384933491	4.44500276055086	3.37108870689761e-8	70	79	96	455	419	392	7.087	7.613	8.987	54.556	51.371	55.521
PTGER4	2.63894079883474	1.77242076854842e-7	3.98695413140392	1.87359489275732e-9	76	79	51	344	381	329	7.694	7.613	4.775	41.247	46.712	46.598
NDNF	2.63895121772336	0.000154747824169159	0.781237048172666	0.0000182729833414521	4	10	6	35	34	35	0.405	0.964	0.562	4.197	4.169	4.957
TTPA	2.63990178685996	0.00139633129774913	-1.72092649132363	0.000306264803967185	0	1	1	6	4	5	0.000	0.096	0.094	0.719	0.490	0.708
DNAI1	2.64211174024781	0.00732784697638983	-2.25616863654131	0.00238854457469441	2	0	0	4	5	3	0.202	0.000	0.000	0.480	0.613	0.425
DKK2	2.64777016668974	0.00262800109670024	-0.676458097543931	0.000685679181802897	1	3	2	10	13	13	0.101	0.289	0.187	1.199	1.594	1.841
SYT16	2.64784294301006	0.0000164192925129653	2.74818583733157	9.57672949705348e-7	23	29	27	121	142	158	2.329	2.795	2.528	14.508	17.410	22.378
KCNMA1	2.65144040310412	3.44199136242812e-7	3.70199906382892	4.9450019624042e-9	42	39	63	235	240	272	4.252	3.758	5.898	28.177	29.425	38.525
LOC124901967	2.65221983700999	0.00219346858657601	-1.6778431654716	0.000543195561686519	1	1	1	5	10	8	0.101	0.096	0.094	0.600	1.226	1.133
PDE6G	2.65470248144926	0.00560933825314032	-1.71596410334736	0.00172654050199257	4	0	1	7	7	8	0.405	0.000	0.094	0.839	0.858	1.133
RPTN	2.65510081761863	0.00453648105598427	-2.53421654244563	0.00133397704972949	0	0	0	3	1	3	0.000	0.000	0.000	0.360	0.123	0.425
DOK5	2.66167663002209	0.00000137223903078058	2.15920839174048	3.23144588066102e-8	16	14	15	81	93	70	1.620	1.349	1.404	9.712	11.402	9.914
LOC105371814	2.6646217795958	0.00241793802403176	-1.86601663321017	0.000617790532318524	0	1	0	3	4	3	0.000	0.096	0.000	0.360	0.490	0.425
DPYSL4	2.66512424939347	0.0000116150240881262	2.33376626484801	5.95845968953121e-7	17	26	20	104	127	105	1.721	2.506	1.872	12.470	15.571	14.872
LOC124905984	2.6658575318129	0.0324330013855886	-1.75504678155743	0.0146737046437969	0	1	1	8	5	3	0.000	0.096	0.094	0.959	0.613	0.425
PPARGC1A	2.66635405583809	0.00209102248369106	-0.846121471073034	0.000510956468645582	1	2	1	14	7	7	0.101	0.193	0.094	1.679	0.858	0.991
PCSK5	2.66823759513622	0.00612656741778699	-0.779445011794224	0.00193077373047669	3	0	4	13	6	13	0.304	0.000	0.374	1.559	0.736	1.841
FAT4	2.66836068173689	0.000246993749180911	3.18563853677951	0.00003361306397335	40	30	32	130	180	256	4.050	2.891	2.996	15.588	22.069	36.258
MYOM1	2.66969205029143	0.0000626782273440507	1.02468236573641	0.00000562007236849404	7	5	10	35	55	32	0.709	0.482	0.936	4.197	6.743	4.532
BAALC	2.67097531158046	0.0000858387124753537	0.767465865055248	0.00000850272208048572	3	11	7	29	36	43	0.304	1.060	0.655	3.477	4.414	6.090
TMEM253	2.67292663996235	0.0000667856281729234	0.994700886616831	0.00000606726792442738	10	5	7	38	39	42	1.012	0.482	0.655	4.556	4.782	5.949
ZNF573	2.67936281535175	0.000720040077612922	-0.41022914124523	0.000132527467838413	4	2	1	11	13	16	0.405	0.193	0.094	1.319	1.594	2.266
CORIN	2.68155132172976	0.00224709755282222	-1.18585512084503	0.000561099949896802	2	2	0	9	6	7	0.202	0.193	0.000	1.079	0.736	0.991
LOC105378678	2.68186174774678	0.0009201617969904	-0.49201988915883	0.000180919761353292	3	3	1	20	11	11	0.304	0.289	0.094	2.398	1.349	1.558
POLN	2.68235930867388	0.0089375748781071	-1.07072954752545	0.00304995715278272	4	1	0	8	4	13	0.405	0.096	0.000	0.959	0.490	1.841
PADI4	2.68457812718424	0.00965855309678609	-0.143104176891811	0.00334824235260431	8	0	7	21	20	10	0.810	0.000	0.655	2.518	2.452	1.416
LINC02615	2.68489845500909	0.000469261333700623	0.227124186087635	0.0000767425637031835	4	3	6	26	20	29	0.405	0.289	0.562	3.118	2.452	4.107
LINC00607	2.68559822673158	0.00403234046400956	-1.55057258189953	0.00115564340247606	0	1	1	7	6	3	0.000	0.096	0.094	0.839	0.736	0.425
TBC1D8B	2.68625234803341	0.0000403105759336838	2.45713285386159	0.00000315075201769933	20	11	28	96	82	132	2.025	1.060	2.621	11.511	10.054	18.696
CLEC3B	2.68794320820455	0.00177655009191763	0.831324550145196	0.000414855044567279	8	7	5	56	37	24	0.810	0.675	0.468	6.715	4.536	3.399
PLEKHG1	2.69465152348671	0.00147509379229479	-0.926582232388972	0.000328185896581941	1	1	1	7	12	5	0.101	0.096	0.094	0.839	1.471	0.708
FLT1	2.69824380411828	6.36865293803565e-7	3.71116926699302	1.16738184061385e-8	49	48	39	230	216	301	4.961	4.626	3.651	27.578	26.483	42.632
SCUBE3	2.7030237957172	0.00000460096292928062	2.65956386058415	1.78808719736375e-7	23	26	21	110	135	143	2.329	2.506	1.966	13.189	16.552	20.254
LINC01301	2.70507196612589	0.00165392611197952	-1.50031371920593	0.000378771910858138	2	1	0	9	5	5	0.202	0.096	0.000	1.079	0.613	0.708
SRPX	2.71577502580031	8.58370962295091e-9	5.29516269187154	1.39964036530716e-11	129	163	146	781	882	735	13.060	15.708	13.668	93.645	108.138	104.101
ZC3HAV1L	2.71653543811588	0.00181745655432611	-0.20453537513563	0.000427975871858785	3	3	4	15	23	25	0.304	0.289	0.374	1.799	2.820	3.541
LOC124906857	2.71776404288423	0.0000562076702038978	1.10210372896205	0.00000484066802837946	7	8	5	34	39	42	0.709	0.771	0.468	4.077	4.782	5.949
KCNK2	2.72022999201153	6.36234225967372e-8	4.45515665461008	3.96232144829051e-10	68	76	79	374	431	427	6.884	7.324	7.396	44.844	52.843	60.478
GTF2IP13	2.72369777055351	0.00534683581255682	-1.7220527251965	0.00162812181159624	5	1	0	7	8	10	0.506	0.096	0.000	0.839	0.981	1.416
CYP2J2	2.7308668459179	0.0000669250968067032	0.453541806842385	0.00000608563933033987	3	5	5	35	25	19	0.304	0.482	0.468	4.197	3.065	2.691
AHNAK2	2.73696508951095	2.80983855653097e-7	4.93650213105755	3.68658086946919e-9	100	143	115	541	728	725	10.124	13.780	10.766	64.868	89.256	102.685
MMP7	2.74044608436682	0.00253454096068839	-0.89440098163777	0.000655147790920385	3	0	3	13	11	6	0.304	0.000	0.281	1.559	1.349	0.850
MAP2K6	2.74052188136996	0.00000126214864299444	2.60808829621157	2.81750629794182e-8	31	27	18	149	136	133	3.139	2.602	1.685	17.866	16.674	18.837
SNCA	2.74135941577489	7.99232564482464e-7	2.32117618973485	1.59528449943335e-8	11	18	24	102	98	90	1.114	1.735	2.247	12.230	12.015	12.747
DLX5	2.74170643662396	0.0000135071771495036	1.39341315336373	7.27348303163174e-7	7	12	8	58	57	40	0.709	1.156	0.749	6.954	6.988	5.665
ZNF347	2.74289563800557	0.0000258124896122682	1.14884894241303	0.00000176712227686567	9	4	11	48	39	44	0.911	0.385	1.030	5.755	4.782	6.232
SCIN	2.74603803794435	0.000849980009472131	-0.100292758626972	0.000162839721998734	1	3	6	15	20	19	0.101	0.289	0.562	1.799	2.452	2.691
MYOSLID	2.74673573012546	0.000208661440595165	1.03051458326435	0.0000268190024692331	11	9	5	58	47	36	1.114	0.867	0.468	6.954	5.762	5.099
PADI3	2.74819121488936	0.00144040123849309	-0.351575146870864	0.000317869916391742	2	1	7	19	17	14	0.202	0.096	0.655	2.278	2.084	1.983
FREM3	2.7486266527466	0.0130505240289763	-1.01244512122973	0.00481867999527803	0	2	1	16	7	2	0.000	0.193	0.094	1.918	0.858	0.283
PCDHGA4	2.7520107854274	0.0144622290676915	-0.427267843524893	0.00549100675832136	0	7	4	20	15	9	0.000	0.675	0.374	2.398	1.839	1.275
MAN1A1	2.75545973725881	5.10792331604129e-8	4.50671743251176	2.74027807659115e-10	70	90	97	436	502	507	7.087	8.673	9.081	52.278	61.548	71.809
AKR1C1	2.76020666294352	0.000449424519877022	2.60671885603849	0.0000723796484567521	19	21	25	154	108	114	1.924	2.024	2.340	18.465	13.241	16.146
DOC2A	2.7604146542989	0.00534660806786887	-0.645437044812094	0.00162724660430872	1	6	2	25	17	9	0.101	0.578	0.187	2.998	2.084	1.275
APBA1	2.761156589921	0.0000385314965776819	1.27649853920534	0.00000297575666891437	5	10	12	53	46	53	0.506	0.964	1.123	6.355	5.640	7.507
LOC105374711	2.764460750798	0.012072507270369	-1.02731806329692	0.00437874237707141	2	1	0	7	9	4	0.202	0.096	0.000	0.839	1.103	0.567
GFRA1	2.76655566330933	1.83994937214587e-7	3.28895416910446	2.00218343567671e-9	34	34	40	219	199	200	3.442	3.276	3.745	26.259	24.398	28.327
PLCE1-AS1	2.77016072159834	1.91028093476981e-7	3.07153348816078	2.12622986770176e-9	26	30	26	172	139	163	2.632	2.891	2.434	20.624	17.042	23.086
TRIM9	2.77478709766345	0.00344381944184114	-1.43070343945065	0.000957744504835182	3	1	0	6	6	11	0.304	0.096	0.000	0.719	0.736	1.558
NEXN	2.77657821710016	0.00000241020034304395	7.53696448603514	7.05885065025309e-8	671	569	729	3957	3959	3297	67.934	54.832	68.249	474.461	485.393	466.968
SCN3B	2.77736363480723	0.000327053780407341	-0.263290831161099	0.0000479334510894232	6	2	1	14	18	16	0.607	0.193	0.094	1.679	2.207	2.266
UTS2B	2.78168799977139	0.00592509355847304	-1.05789435910198	0.00185381809938563	2	0	1	5	8	7	0.202	0.000	0.094	0.600	0.981	0.991
TCHH	2.78282374229632	0.00088296651032994	-0.566000938018885	0.000170981057730603	1	3	5	17	14	22	0.101	0.289	0.468	2.038	1.716	3.116
LOC105375249	2.78813543198241	0.000673648899362492	0.108669535296403	0.000121476296987391	3	3	4	31	15	21	0.304	0.289	0.374	3.717	1.839	2.974
KCNB1	2.78983098711736	0.00533760328822835	-1.6898756579162	0.0016226552963654	0	1	3	6	9	8	0.000	0.096	0.281	0.719	1.103	1.133
ZNF844	2.79169503723024	0.00993653137337525	-1.36956809886092	0.00346190680792324	4	0	1	7	7	11	0.405	0.000	0.094	0.839	0.858	1.558
LINC02783	2.79240335400204	0.00646328778710468	-2.40861707224028	0.00206092151301286	0	0	1	2	6	4	0.000	0.000	0.094	0.240	0.736	0.567
SUGT1P4-STRA6LP	2.79477399028889	0.0046889810862155	-0.0579125171782807	0.0013846518578807	1	6	3	12	18	30	0.101	0.578	0.281	1.439	2.207	4.249
LOC124905703	2.79577383481405	0.0193282738815448	-0.962949635634569	0.00780726695277421	0	4	1	10	7	8	0.000	0.385	0.094	1.199	0.858	1.133
OR2B6	2.79598110811858	0.00959066323953614	-1.50721304893518	0.0033199367152405	1	1	0	5	8	4	0.101	0.096	0.000	0.600	0.981	0.567
CYP19A1	2.79640710236899	0.0039834452440725	-1.67062830974959	0.00113989646892312	3	0	0	6	5	4	0.304	0.000	0.000	0.719	0.613	0.567
PLCB4	2.7978819236434	0.00000665682313923087	3.29502891607461	2.87267457942185e-7	34	31	36	163	205	231	3.442	2.987	3.370	19.544	25.134	32.718
SERPINA5	2.80048766068973	0.0120106453400062	-1.06547994273897	0.00434659593824377	0	2	5	7	16	11	0.000	0.193	0.468	0.839	1.962	1.558
KIF26B	2.80424286557924	0.0212935679337218	-1.35077388147081	0.00881163378926243	2	2	0	3	12	14	0.202	0.193	0.000	0.360	1.471	1.983
LOC124901046	2.80711015598886	0.00238027663024018	-2.61195702612408	0.00060565178279709	0	0	0	4	3	1	0.000	0.000	0.000	0.480	0.368	0.142
KCNJ8	2.80988886446917	0.00000189672543267147	2.0115983339225	5.09926713675326e-8	16	11	14	91	79	74	1.620	1.060	1.311	10.911	9.686	10.481
DKK1	2.81247652245867	4.9252185778677e-8	6.95111987297547	2.54192974731389e-10	386	392	549	2809	2600	2282	39.080	37.776	51.397	336.811	318.773	323.209
CCDC85A	2.81672224496097	0.0000980182867675267	0.0338028637714381	0.000010038311050001	4	2	4	19	25	20	0.405	0.193	0.374	2.278	3.065	2.833
LOC107985303	2.81848335534279	0.0188050473156631	-1.9811768208282	0.00755265518044198	0	1	0	6	4	2	0.000	0.096	0.000	0.719	0.490	0.283
SMIM38	2.81891642336964	0.00145104075740065	0.155871169286562	0.000320849454876055	6	1	5	16	30	21	0.607	0.096	0.468	1.918	3.678	2.974
H3C10	2.82067941910816	0.0265832661658753	-1.60119812979789	0.0114997999450314	2	0	1	11	3	9	0.202	0.000	0.094	1.319	0.368	1.275
CLEC1A	2.82488939633558	0.00691428461240621	-1.7505473279949	0.00223009540383976	0	0	2	6	5	3	0.000	0.000	0.187	0.719	0.613	0.425
LOC105370196	2.82597298887503	0.00754016984337587	-1.43358320795369	0.00246853589263611	0	1	1	4	11	4	0.000	0.096	0.094	0.480	1.349	0.567
TSPAN13	2.83132824162845	0.00000618551651546151	2.22884405320704	2.61159415122395e-7	30	14	10	108	99	86	3.037	1.349	0.936	12.950	12.138	12.181
SAA1	2.83508418067307	8.95664407465497e-7	8.12100957200097	1.84725604922442e-8	1040	1110	1043	7539	6385	5239	105.292	106.967	97.645	903.957	782.832	742.022
SUSD2	2.83963200709901	0.000174812047009509	-0.0237263028126606	0.0000215335570902772	4	5	4	32	25	28	0.405	0.482	0.374	3.837	3.065	3.966
PPP1R14C	2.84505894077167	0.00574308238273569	-2.06583861615062	0.00178199111365819	0	0	1	2	4	7	0.000	0.000	0.094	0.240	0.490	0.991
KCNS2	2.84505894077167	0.0141662542832113	-1.95803672234502	0.00534691975494916	0	1	0	2	4	7	0.000	0.096	0.000	0.240	0.490	0.991
ATP6V0A4	2.84595422639635	0.0000456329507614965	0.206122104046656	0.00000368309725708385	5	6	2	23	30	26	0.506	0.578	0.187	2.758	3.678	3.682
LOC124900724	2.85702370930898	0.00191585722057989	-1.6072516162375	0.000458056896724891	1	2	0	9	6	6	0.101	0.193	0.000	1.079	0.736	0.850
EPHA5	2.85718781647006	0.000420493221478814	0.885518219485881	0.0000668312818119543	4	4	7	29	32	35	0.405	0.385	0.655	3.477	3.923	4.957
CMTM8	2.85860335746296	0.0000198394092850006	1.67147662886934	0.00000124350979724416	14	11	11	71	94	61	1.417	1.060	1.030	8.513	11.525	8.640
ABCA12	2.8600926969447	0.00162962096535665	-0.788620499815136	0.000371888380976178	1	3	1	8	15	13	0.101	0.289	0.094	0.959	1.839	1.841
H2AC11	2.86039126151598	0.00161927729679025	-0.859399165449073	0.000368302397007135	0	3	3	12	8	13	0.000	0.289	0.281	1.439	0.981	1.841
LOC107986524	2.86189197898444	0.00533376793467414	-1.80007742788851	0.00162082601024453	1	0	1	8	4	6	0.101	0.000	0.094	0.959	0.490	0.850
LOC105378662	2.86314681707792	0.00243689007333474	-1.48585004361541	0.000625039348030171	1	4	0	7	10	9	0.101	0.385	0.000	0.839	1.226	1.275
PRSS35	2.86562653904763	0.000233109007066519	0.25643701813586	0.0000310918306278873	3	3	4	23	22	23	0.304	0.289	0.374	2.758	2.697	3.258
LINC01123	2.86620703157213	0.0221030585773315	-1.61034074410861	0.0092249551779038	2	1	0	6	7	8	0.202	0.096	0.000	0.719	0.858	1.133
ANOS1	2.8700641004972	0.00000678129932923701	1.70980380054112	2.93904093550441e-7	6	12	13	62	58	69	0.607	1.156	1.217	7.434	7.111	9.773
ECI2-DT	2.87322724420385	0.00520245718979927	-2.22103694111251	0.00157121841629493	1	0	1	6	8	4	0.101	0.000	0.094	0.719	0.981	0.567
CACNB4	2.87601391111412	0.0146978501082969	-1.53967433522903	0.00560831947524193	2	1	0	8	10	4	0.202	0.096	0.000	0.959	1.226	0.567
LINC02056	2.87744324698411	0.000276194122035792	0.511248368850915	0.0000386932817402461	6	7	3	33	35	32	0.607	0.675	0.281	3.957	4.291	4.532
GSG1	2.88029197490253	0.00786848411372874	-1.86138175345844	0.00260831294679069	0	2	0	7	3	5	0.000	0.193	0.000	0.839	0.368	0.708
FRMPD2	2.88382761970199	0.00835940331439304	-2.09936954010417	0.00281263097464126	1	0	0	2	6	5	0.101	0.000	0.000	0.240	0.736	0.708
KRTAP2-3	2.88776693830321	0.0129790360662074	-2.00062133512973	0.00478179260616084	1	0	0	4	5	3	0.101	0.000	0.000	0.480	0.613	0.425
ENTPD1	2.88888562911599	0.00358378589801893	-1.71881083417048	0.0010045831879287	0	1	0	3	3	7	0.000	0.096	0.000	0.360	0.368	0.991
MYH2	2.88906137283552	0.00229888823954988	-2.2320430851084	0.000577938387793818	0	0	1	5	4	3	0.000	0.000	0.094	0.600	0.490	0.425
HSF4	2.89196774873803	0.00516001284491946	-1.55694767457402	0.00155294504224662	1	0	1	6	5	7	0.101	0.000	0.094	0.719	0.613	0.991
LEPR	2.90325375977567	1.70757485497101e-7	5.15426736715526	1.76257571151093e-9	104	100	153	697	709	791	10.529	9.637	14.324	83.573	86.927	112.033
DNAJB4	2.90360253030789	3.23479742356594e-8	7.65707034045494	1.19968211332505e-10	611	661	721	3984	4165	4244	61.859	63.698	67.500	477.698	510.649	601.096
PRKG1-AS1	2.90875493534554	0.00197833888775183	-1.83189237264582	0.000477301012590293	0	2	0	4	7	4	0.000	0.193	0.000	0.480	0.858	0.567
LOC105372436	2.90875493534554	0.0255222054650465	-2.13432649046334	0.0109503306621578	2	0	0	4	7	4	0.202	0.000	0.000	0.480	0.858	0.567
COL14A1	2.90884189351024	0.00426877427505668	-1.14208613457601	0.0012358642210429	2	2	0	10	7	9	0.202	0.193	0.000	1.199	0.858	1.275
LINC02818	2.90898422485761	0.00200556546886	-1.76137872692115	0.000484992171893828	1	1	0	6	7	5	0.101	0.096	0.000	0.719	0.858	0.708
PLAT	2.91454218800124	1.93608609205321e-8	6.65204839268892	5.8990311224106e-11	346	348	364	2264	2186	2193	35.030	33.536	34.078	271.463	268.014	310.604
SLFNL1-AS1	2.91550401036558	0.0137048978249206	-1.44280582350347	0.00512932346774016	3	0	0	3	5	11	0.304	0.000	0.000	0.360	0.613	1.558
MYOM3	2.91698119253854	0.00179811757379037	-1.9975035049928	0.000421632966718286	0	1	0	6	5	2	0.000	0.096	0.000	0.719	0.613	0.283
LINC00517	2.92009907351262	0.0000195779115550343	1.0936053559905	0.00000121981515844698	4	6	9	38	42	43	0.405	0.578	0.843	4.556	5.149	6.090
SCN4B	2.92236876064984	0.000388184977299869	-0.0866939018528436	0.0000598377414952354	1	8	2	22	19	18	0.101	0.771	0.187	2.638	2.329	2.549
INSC	2.92346142886714	0.00108575662228492	-1.29301170230918	0.000223340456196616	1	2	0	8	6	8	0.101	0.193	0.000	0.959	0.736	1.133
LOC105374786	2.92542653998932	0.00549080418746804	-1.83204513580073	0.00168242182405828	0	2	0	5	4	6	0.000	0.193	0.000	0.600	0.490	0.850
KCTD8	2.92724546857989	0.000310813873369878	-0.490530474968406	0.0000449541766856322	2	2	4	17	23	17	0.202	0.193	0.374	2.038	2.820	2.408
LOC105377607	2.93232968457051	0.000150048859083366	0.9308062703145	0.0000175334743984999	10	5	4	47	39	34	1.012	0.482	0.374	5.635	4.782	4.816
LINC00842	2.93334076507083	0.00881944419241271	-1.80511374904368	0.00299977364335888	2	0	1	8	8	6	0.202	0.000	0.094	0.959	0.981	0.850
NR1I2	2.934238106436	0.000278952978296252	-1.20484750956259	0.0000392705846824222	1	1	1	13	7	8	0.101	0.096	0.094	1.559	0.858	1.133
LYNX1	2.93633620622606	0.000185435579409149	2.95619479765387	0.0000231650341395958	30	39	26	212	217	177	3.037	3.758	2.434	25.420	26.605	25.069
LOC124902384	2.94358797815456	0.0000222019893163226	1.76440738531226	0.00000144543482242195	12	15	8	64	63	107	1.215	1.445	0.749	7.674	7.724	15.155
LOC105374894	2.94465576047135	0.00186928040308881	-2.49936748941184	0.00044389888442956	0	0	0	2	2	5	0.000	0.000	0.000	0.240	0.245	0.708
TMEM151A	2.95121185503596	0.00430740878407822	-1.76250496079402	0.00125161690401858	1	1	0	8	7	4	0.101	0.096	0.000	0.959	0.858	0.567
NTF3	2.95821413107691	0.0150503969114832	-1.81888243915271	0.00576860132834116	0	2	1	10	7	6	0.000	0.193	0.094	1.199	0.858	0.850
GRB14	2.96734298692826	0.000366666183933131	0.247225071182591	0.0000555402825557211	6	5	1	21	26	25	0.607	0.482	0.094	2.518	3.188	3.541
DCN	2.96755345069596	3.76652408294407e-9	7.51520123441889	1.32204139573001e-12	573	570	666	4306	3917	3563	58.012	54.929	62.351	516.307	480.243	504.643
CDH8	2.97206706093713	0.000156063525268952	0.895811543304764	0.0000185059782793118	10	3	4	31	38	37	1.012	0.289	0.374	3.717	4.659	5.240
ERBB4	2.97300940870021	0.00163085956983936	-1.62645388543423	0.000372373855269875	0	2	1	11	5	8	0.000	0.193	0.094	1.319	0.613	1.133
AVPR1A	2.97765223538249	0.00117541170817677	-1.78146273521313	0.000247185822475677	1	1	1	16	5	10	0.101	0.096	0.094	1.918	0.613	1.416
NMRAL2P	2.97893827182334	0.00000470683752841725	1.4326946224751	1.84375241205592e-7	10	6	11	55	61	65	1.012	0.578	1.030	6.595	7.479	9.206
EFCAB10	2.98030412459952	0.00278347600187113	-1.5166010844901	0.000736456310655495	1	0	2	6	12	6	0.101	0.000	0.187	0.719	1.471	0.850
LOC105375451	2.98546304540627	0.00104647608169966	-0.442901021307941	0.000212848107402039	2	2	1	16	16	9	0.202	0.193	0.094	1.918	1.962	1.275
POM121L10P	2.9866463813496	0.00119732582078327	-1.91937891687663	0.000252762166494167	0	1	1	6	5	9	0.000	0.096	0.094	0.719	0.613	1.275
LOC124902271	2.98748760091724	0.00743632992063637	-2.39532291973362	0.00242899148570469	0	0	1	5	5	3	0.000	0.000	0.094	0.600	0.613	0.425
SYPL2	2.98767131721709	0.000102086278534159	1.54483288052085	0.0000105120555436244	6	12	13	84	61	61	0.607	1.156	1.217	10.072	7.479	8.640
NID2	2.98991030629077	4.22179672770551e-8	4.87110114145724	2.04192067645926e-10	115	100	108	703	684	755	11.643	9.637	10.111	84.293	83.862	106.934
ZNF474-AS1	2.99141173810231	0.00104649712983211	-1.40505346974575	0.000212917461062719	1	1	1	13	5	13	0.101	0.096	0.094	1.559	0.613	1.841
LINC01583	2.99520874248096	0.00156833499720281	-1.44188916213904	0.00035478191268647	1	1	1	9	8	12	0.101	0.096	0.094	1.079	0.981	1.700
LINC02321	2.9982648916343	0.00364300990231337	-1.47414108906481	0.0010251826193676	2	1	0	9	7	7	0.202	0.096	0.000	1.079	0.858	0.991
ADRA1B	2.99869714470806	0.000811109186978092	0.0487262197555983	0.000153324955130792	7	1	3	24	22	20	0.709	0.096	0.281	2.878	2.697	2.833
ARHGAP22	2.99891685045755	3.84967840505248e-8	4.34123265046657	1.63326334991936e-10	76	74	65	467	558	418	7.694	7.131	6.085	55.995	68.414	59.203
LOC107986596	3.00234276357115	0.00906285709215906	-1.86601663321017	0.00310062042668945	1	0	0	4	5	4	0.101	0.000	0.000	0.480	0.613	0.567
MYRIP	3.00296084115278	0.0000647589286042172	0.674040505504241	0.0000058469073705586	7	4	5	34	43	36	0.709	0.385	0.468	4.077	5.272	5.099
SUGCT	3.00541414446611	1.66197263807003e-7	5.45035926439038	1.66717266912731e-9	134	141	155	1016	1151	752	13.567	13.588	14.511	121.823	141.118	106.509
DEPTOR	3.0064699432931	0.0000480814624994065	0.975301492531787	0.00000394350510115142	4	4	12	50	39	38	0.405	0.385	1.123	5.995	4.782	5.382
ADAM23	3.00651070372422	0.00000289857262816924	2.53641311380758	9.06592483502755e-8	21	22	13	119	127	127	2.126	2.120	1.217	14.269	15.571	17.988
DNAH17	3.00734001613817	0.00416134926843918	-1.36921478029133	0.00119805043606973	1	1	1	10	8	11	0.101	0.096	0.094	1.199	0.981	1.558
LOC124900544	3.01191257862633	0.00285705972907483	-1.86128186803428	0.00076089956595122	1	0	1	5	9	6	0.101	0.000	0.094	0.600	1.103	0.850
MASP1	3.01372093205471	0.0162305001898239	-2.10492129436069	0.00631791046884621	0	0	2	9	5	3	0.000	0.000	0.187	1.079	0.613	0.425
AKR1C3	3.01761705199955	0.00102394876751905	-1.08641717752497	0.000207120093317963	2	1	1	18	9	9	0.202	0.096	0.094	2.158	1.103	1.275
LINC00622	3.01809901323774	0.00228638795067058	-1.42067891997418	0.00057436931480594	1	0	2	6	13	6	0.101	0.000	0.187	0.719	1.594	0.850
LINC01173	3.01926735322017	0.0000710213861548781	0.711066275590646	0.00000660222436895553	3	3	7	27	40	25	0.304	0.289	0.655	3.237	4.904	3.541
SPARCL1	3.02100044063071	0.00197125658422906	-1.58341914603311	0.000475347160405442	2	0	2	10	6	14	0.202	0.000	0.187	1.199	0.736	1.983
DSG3	3.02235231216538	0.00174861408020968	-1.75874763666665	0.000406110781593281	2	1	0	8	5	12	0.202	0.096	0.000	0.959	0.613	1.700
PEG10	3.0241091853749	1.94284200865533e-7	5.78692671657385	2.17455267726625e-9	156	177	199	1082	1179	1352	15.794	17.057	18.630	129.736	144.551	191.490
TPI1P2	3.02575778134531	0.00946616284937822	-1.47689097832773	0.00326800995770102	0	3	0	8	3	9	0.000	0.289	0.000	0.959	0.368	1.275
LOC124902126	3.02954570641552	0.00417959238850239	-2.1482139795808	0.00120486197693677	0	1	0	3	7	4	0.000	0.096	0.000	0.360	0.858	0.567
NSG1	3.03043998063519	0.0000289475585818528	0.848902803405452	0.00000206099705112682	6	5	5	35	47	36	0.607	0.482	0.468	4.197	5.762	5.099
HTR7	3.04251314027918	0.0000080998214977923	0.854957491569509	3.70691992437205e-7	5	10	4	42	47	41	0.506	0.964	0.374	5.036	5.762	5.807
LOC124900603	3.04500217392443	0.00383022352491787	-2.13753534380946	0.00108723855187477	0	1	0	3	5	6	0.000	0.096	0.000	0.360	0.613	0.850
APLP1	3.04553909321092	8.24142537062815e-7	2.43684156087462	1.65525456703948e-8	18	15	23	128	141	120	1.822	1.445	2.153	15.348	17.287	16.996
LOC105369151	3.04859717033081	0.00418740259874353	-0.892226630541819	0.00120737382479628	4	0	1	6	10	16	0.405	0.000	0.094	0.719	1.226	2.266
LOC107986182	3.05136150624684	0.0000225786165872687	0.683528923087483	0.00000148259041886306	5	5	4	33	30	44	0.506	0.482	0.374	3.957	3.678	6.232
LOC105373116	3.05523102543531	0.005612438200627	-2.3379506633607	0.00172854162465524	0	0	0	1	4	6	0.000	0.000	0.000	0.120	0.490	0.850
ZNF677	3.05662388367878	0.0000860171898266075	-0.334756453040892	0.00000853646530053884	3	4	1	21	18	19	0.304	0.385	0.094	2.518	2.207	2.691
FBN2	3.05711674330995	2.82888211191444e-8	7.15568125125691	9.19714587265904e-11	465	481	487	2886	3343	3757	47.078	46.352	45.593	346.043	409.868	532.120
OSTN	3.05896098046952	0.0000106022523534684	1.50785440287091	5.25431857089559e-7	5	10	9	49	53	71	0.506	0.964	0.843	5.875	6.498	10.056
ACER2	3.06043249480852	0.0000898528314650109	1.27301750326041	0.00000901210155161439	3	9	8	42	38	60	0.304	0.867	0.749	5.036	4.659	8.498
CPNE7	3.06199458998918	0.0000219178955007071	2.33786583363694	0.00000142285057223842	19	12	23	125	131	116	1.924	1.156	2.153	14.988	16.061	16.430
ACTBL2	3.06757683807702	0.000786491839922171	-1.34079503713841	0.000147791216281855	0	1	3	8	11	9	0.000	0.096	0.281	0.959	1.349	1.275
ZNF429	3.07054459439098	0.00211165507141407	-1.84924937558968	0.000517212369500063	1	0	0	6	5	3	0.101	0.000	0.000	0.719	0.613	0.425
SPATA18	3.07061584449743	1.53913624863947e-7	3.57216957742158	1.47386508077651e-9	46	35	40	263	291	297	4.657	3.373	3.745	31.535	35.678	42.065
IP6K3	3.07141010027691	0.00000138569771253234	2.44406573186192	3.30010088235224e-8	20	14	21	124	145	120	2.025	1.349	1.966	14.868	17.778	16.996
DIRC1	3.07320917218532	0.00864538366401277	-1.11727040497212	0.00292981849078906	2	0	1	16	4	8	0.202	0.000	0.094	1.918	0.490	1.133
GHR	3.07966208282644	0.00102169747791385	-1.30485053609988	0.000206460050719584	1	0	1	8	4	10	0.101	0.000	0.094	0.959	0.490	1.416
LOC105377853	3.08538122244707	0.00540828406378622	-2.39532291973362	0.00165019586500429	0	0	0	5	1	5	0.000	0.000	0.000	0.600	0.123	0.708
SLC8A1-AS1	3.09149929936986	0.00017134411459504	-0.418749130368883	0.000021021137799777	2	3	1	20	15	14	0.202	0.289	0.094	2.398	1.839	1.983
LOC101928143	3.09373486842664	0.00210756390573175	-2.18086734791001	0.000516079260090264	0	0	1	4	5	5	0.000	0.000	0.094	0.480	0.613	0.708
CMBL	3.09521341476686	7.37011420908765e-9	5.93531468230952	8.26222762698671e-12	204	164	204	1324	1434	1299	20.653	15.804	19.098	158.753	175.815	183.983
TMEM236	3.09777681878089	0.00188098016065954	-1.09172738645825	0.000447495964101691	1	2	0	7	9	9	0.101	0.193	0.000	0.839	1.103	1.275
NTN1	3.09867168799651	0.0000177273491364883	1.12348489794059	0.00000105821758307603	8	8	10	61	76	58	0.810	0.771	0.936	7.314	9.318	8.215
SULT1C4	3.10183415504467	0.00266606803720607	-1.48237117841215	0.000698263808774529	1	1	0	11	7	4	0.101	0.096	0.000	1.319	0.858	0.567
MIR34BHG	3.10184855817735	0.00280723409906697	-1.65294953235826	0.000745123103509112	1	0	1	7	6	8	0.101	0.000	0.094	0.839	0.736	1.133
SERPINF2	3.1054848197833	0.000976616477080217	-1.77045659121725	0.000194752458773552	0	0	1	8	4	3	0.000	0.000	0.094	0.959	0.490	0.425
RAB6B	3.10841534584034	0.0000480814624994065	0.882372370208178	0.00000393930271814379	6	6	5	43	39	50	0.607	0.578	0.468	5.156	4.782	7.082
LOC124906011	3.11133007408004	0.00101372371146286	-2.56078128892569	0.000204547534118703	0	0	0	3	2	5	0.000	0.000	0.000	0.360	0.245	0.708
MIR137HG	3.11463972728502	0.00719386163646595	-1.73334308820594	0.00233902106746385	3	0	0	12	4	5	0.304	0.000	0.000	1.439	0.490	0.708
TEX41	3.11683280887645	0.000473764739014947	-1.14666571871158	0.0000779493532790418	1	1	1	9	9	14	0.101	0.096	0.094	1.079	1.103	1.983
ZNF69	3.11690495713721	0.00353896979208679	-1.87822769915472	0.000988279650308531	1	0	1	11	6	5	0.101	0.000	0.094	1.319	0.736	0.708
ARC	3.11892018876284	0.00114831772645848	-1.61034074410861	0.000239185410138685	0	2	2	10	13	8	0.000	0.193	0.187	1.199	1.594	1.133
CNTN3	3.12041773172198	0.000135450565686175	0.520677195969254	0.0000153710534993949	3	4	3	29	18	39	0.304	0.385	0.281	3.477	2.207	5.524
TM4SF20	3.12926308428996	0.00180572040761667	-2.62828371028869	0.000424198194388707	0	0	0	5	2	3	0.000	0.000	0.000	0.600	0.245	0.425
H4C14	3.1299467221263	0.00522705239336517	-2.30792438864309	0.00158059667882943	0	0	5	8	11	5	0.000	0.000	0.468	0.959	1.349	0.708
LOC105373234	3.13032953539909	0.00187302255501694	-2.20007537719618	0.000444904002000045	2	0	0	6	4	8	0.202	0.000	0.000	0.719	0.490	1.133
LCE1B	3.13396719624748	0.00139633129774913	-1.83287782559555	0.000306321155233113	1	0	1	7	12	4	0.101	0.000	0.094	0.839	1.471	0.567
NHLH2	3.13578562230203	0.000373654587272653	-1.37701783103055	0.0000570364247690377	0	1	2	9	10	7	0.000	0.096	0.187	1.079	1.226	0.991
LOC124901922	3.13764617905524	0.000832478053864288	-2.5295816626939	0.000158244335944729	0	0	0	3	5	2	0.000	0.000	0.000	0.360	0.613	0.283
LOC105377642	3.14049341727344	0.00511725807191853	-2.4184630182168	0.00153721388791434	0	0	0	5	3	2	0.000	0.000	0.000	0.600	0.368	0.283
LYPD6B	3.14620288374443	0.00328432252747066	0.191266078232626	0.000904914383734766	0	3	12	30	20	14	0.000	0.289	1.123	3.597	2.452	1.983
DAAM2	3.14679103895145	7.9637054841206e-7	4.50011453338841	1.58461991973547e-8	65	83	65	502	490	584	6.581	7.998	6.085	60.192	60.076	82.714
ADRA2A	3.14900904213756	0.000108018814648454	0.103487756925911	0.0000113445950715856	2	2	9	25	37	25	0.202	0.193	0.843	2.998	4.536	3.541
LOC102723862	3.15890809577404	0.0050808373523908	-2.11235749168256	0.00152342977945706	0	0	0	1	6	5	0.000	0.000	0.000	0.120	0.736	0.708
LAMA2	3.16002852734563	1.33485505023291e-7	3.16698102456272	1.16869892191395e-9	26	20	34	186	196	212	2.632	1.927	3.183	22.302	24.031	30.026
TNFSF15	3.16042286499842	3.47571323541448e-7	3.59086430149719	5.06389234140865e-9	39	31	41	232	300	306	3.948	2.987	3.838	27.818	36.781	43.340
LOC105373851	3.16126003273413	0.00381022084784273	-1.68491724027048	0.00107990216543136	0	2	0	5	8	5	0.000	0.193	0.000	0.600	0.981	0.708
ADAM21	3.16268931763079	0.00991217581438864	-1.63235460871892	0.00345218857955421	4	0	0	6	10	6	0.405	0.000	0.000	0.719	1.226	0.850
ZSCAN18	3.16280020552556	0.000243846915981016	0.237170413993947	0.0000330244113298503	2	3	6	37	33	18	0.202	0.289	0.562	4.436	4.046	2.549
PDE4DIPP5	3.16529072081348	0.000049342004783162	0.0273925702506728	0.00000409291346727634	1	5	3	22	26	20	0.101	0.482	0.281	2.638	3.188	2.833
SFRP4	3.17455873256093	0.0000637927264871948	0.848168334347348	0.00000573587131578682	5	4	6	30	54	41	0.506	0.385	0.562	3.597	6.621	5.807
FAM157B	3.17560882491512	0.0134872795321294	-2.2431587030482	0.00503093287666319	1	0	0	4	6	5	0.101	0.000	0.000	0.480	0.736	0.708
LOC105370163	3.18138265875442	0.0165517263146375	-2.2847371725186	0.00647474880272259	0	0	1	8	1	13	0.000	0.000	0.094	0.959	0.123	1.841
CHRNA1	3.18202618297936	0.000239268895355688	-0.851961414673651	0.0000322121398772723	2	1	1	14	15	10	0.202	0.096	0.094	1.679	1.839	1.416
SLC23A3	3.18267049391404	0.00141871721222494	-1.03217346330744	0.000311937822561085	2	0	2	10	8	15	0.202	0.000	0.187	1.199	0.981	2.125
ZNF626	3.18745937574089	0.00243333934316996	-2.38449152080736	0.000623478185700673	0	0	0	3	2	6	0.000	0.000	0.000	0.360	0.245	0.850
ZNF781	3.18860998823081	0.00202180791154971	-1.62914575537281	0.000490554313572128	0	0	2	10	3	7	0.000	0.000	0.187	1.199	0.368	0.991
MMP15	3.18936802143682	0.000231916426616289	2.10237497423349	0.0000308442161398148	12	20	21	132	138	133	1.215	1.927	1.966	15.827	16.919	18.837
KCNIP3	3.19219200141701	0.0000106659508852056	2.39607657056838	5.2925188449161e-7	21	16	17	142	152	124	2.126	1.542	1.592	17.026	18.636	17.563
EMCN	3.192310151339	0.0282505510346694	-1.759263069768	0.0124266051276525	0	2	1	12	6	10	0.000	0.193	0.094	1.439	0.736	1.416
TRIM7-AS2	3.19502284908169	0.000306100064560288	-0.152014936725455	0.00004413916488716	3	3	1	23	17	19	0.304	0.289	0.094	2.758	2.084	2.691
IL1RAPL1	3.19729739131429	0.00243333934316996	-0.740818369594842	0.000623541315334124	0	1	4	12	21	5	0.000	0.096	0.374	1.439	2.575	0.708
IGSF10	3.19744375807257	0.00195981841485779	-0.361354993472687	0.000472049782710736	4	3	0	12	12	22	0.405	0.289	0.000	1.439	1.471	3.116
LOC122539214	3.20026223472962	0.000038886139618518	2.57825482534584	0.00000300798145040644	14	21	18	126	138	149	1.417	2.024	1.685	15.108	16.919	21.104
SLCO4C1	3.20205192771089	0.0000723052221282668	0.401531001764171	0.00000678040326311558	2	4	4	28	28	28	0.202	0.385	0.374	3.357	3.433	3.966
LOC124906718	3.2061294465672	0.000241806488218923	1.03610859186496	0.0000326728950938763	2	11	6	50	50	33	0.202	1.060	0.562	5.995	6.130	4.674
ANGPTL4	3.2078125887163	0.0000160277448371978	3.77039805485314	9.29852377384996e-7	53	62	46	411	447	382	5.366	5.975	4.307	49.281	54.804	54.104
PRODH	3.21113744724468	0.0000268060945812632	1.12636481757948	0.00000187185948356912	5	9	10	67	61	61	0.506	0.867	0.936	8.034	7.479	8.640
LOC124906822	3.2155233993678	0.00392977162527158	-1.01256399261783	0.00111989450059816	1	0	3	15	7	10	0.101	0.000	0.281	1.799	0.858	1.416
TRNP1	3.22060406441787	8.58370962295091e-9	5.88445702794725	1.44111528304735e-11	192	172	193	1504	1605	1238	19.439	16.575	18.069	180.336	196.781	175.343
MCC	3.22615704599619	0.00000309282831092962	2.89075610976915	1.00183815418892e-7	30	21	20	151	186	225	3.037	2.024	1.872	18.106	22.805	31.868
LOC124906278	3.22632738993422	0.000745737507782434	-1.32512827542543	0.000138602749083553	1	3	0	15	7	10	0.101	0.289	0.000	1.799	0.858	1.416
LINC01085	3.22797134760096	2.59681191223604e-7	5.19510223468927	3.27790584618776e-9	119	99	99	813	870	788	12.048	9.540	9.268	97.482	106.666	111.608
TTC3P1	3.23465709059939	0.00275689036814531	-1.11525362805058	0.000728393680776609	2	2	0	11	16	7	0.202	0.193	0.000	1.319	1.962	0.991
LOC105369464	3.23915311945601	0.00342168498937528	-2.1645406637454	0.000950633536408951	0	0	0	7	1	5	0.000	0.000	0.000	0.839	0.123	0.708
OBSCN	3.24073227956287	0.000974819690611399	-0.735270587478867	0.000194091073830226	3	1	1	11	13	25	0.304	0.096	0.094	1.319	1.594	3.541
LOC124906434	3.2409669592303	0.0000249110164631557	1.10920433397654	0.00000168840989583632	10	5	4	38	53	61	1.012	0.482	0.374	4.556	6.498	8.640
ABI3BP	3.24271997458658	0.000126071817552618	3.05890389132121	0.0000138912610809128	15	39	20	134	201	232	1.519	3.758	1.872	16.067	24.644	32.859
LOC124901373	3.24575963773247	0.000858802391556183	-1.76731458561538	0.000164743525553465	0	1	0	4	7	5	0.000	0.096	0.000	0.480	0.858	0.708
CHI3L2	3.24621324931825	0.00591773830334665	-1.66891409399987	0.00184880175825617	0	0	2	8	6	5	0.000	0.000	0.187	0.959	0.736	0.708
LOC124908430	3.25406090535078	0.002593573002437	-1.62641875002469	0.0006737935582752	1	0	0	6	4	6	0.101	0.000	0.000	0.719	0.490	0.850
FER1L4	3.25593067800551	0.00140611285110087	0.00858230494974404	0.000308729292204774	5	4	1	23	30	25	0.506	0.385	0.094	2.758	3.678	3.541
LINC00643	3.25636651194194	0.000331481566691845	-0.250314856318606	0.000048747289219389	1	3	3	20	21	21	0.101	0.289	0.281	2.398	2.575	2.974
ANKRD24	3.25756792918394	0.00058566024443422	0.153982026866758	0.000102077208378878	1	5	4	28	28	23	0.101	0.482	0.374	3.357	3.433	3.258
LOC102723636	3.25991756539957	0.00324683712880286	-1.56988850851109	0.000889740780166286	1	0	1	8	6	10	0.101	0.000	0.094	0.959	0.736	1.416
LOC124900756	3.26705685726403	0.00422684330873087	-2.0507909290138	0.00122111142969554	0	1	0	7	3	7	0.000	0.096	0.000	0.839	0.368	0.991
PPP2R2B	3.27954402398507	0.0000267316200171726	1.15494372458928	0.00000186387600643833	6	4	9	69	43	48	0.607	0.385	0.843	8.273	5.272	6.798
RFPL4A	3.28295571621575	0.00658110853269484	-2.75427529683297	0.00210462885111613	0	0	0	7	5	1	0.000	0.000	0.000	0.839	0.613	0.142
LOC101928351	3.28702796177339	0.000842475886135506	-1.59696868809251	0.000160825828282303	2	1	0	9	13	7	0.202	0.096	0.000	1.079	1.594	0.991
LOC105375846	3.29402968886604	0.00414240712419625	-1.64726686966655	0.00119233942158341	0	1	0	7	7	3	0.000	0.096	0.000	0.839	0.858	0.425
TMED7-TICAM2	3.29446899572993	0.00325768929891747	2.28549155137557	0.000895753145119577	15	9	47	140	143	195	1.519	0.867	4.400	16.787	17.533	27.619
LINC03033	3.30342693358256	0.00088296651032994	-0.656626737831023	0.000171026034055327	0	1	3	16	10	8	0.000	0.096	0.281	1.918	1.226	1.133
VIT	3.30621771355546	0.0000452413822765313	0.654174745139042	0.0000036411598599988	3	4	4	36	34	31	0.304	0.385	0.374	4.317	4.169	4.391
NOL4	3.30918695683781	0.00176822524962536	-2.27005612565877	0.000412214541711142	0	0	0	4	3	4	0.000	0.000	0.000	0.480	0.368	0.567
SUGCT-AS1	3.31006584824872	0.0038203368987321	-1.26976952485161	0.00108304937636366	3	0	1	9	14	10	0.304	0.000	0.094	1.079	1.716	1.416
TRIM59-IFT80	3.31141651705342	0.0438331207123063	0.91200293690154	0.021180647994984	10	0	8	12	28	75	1.012	0.000	0.749	1.439	3.433	10.623
LOC124907535	3.31294382984957	0.000392762547015705	-0.924616455516843	0.0000607599699406714	2	1	1	11	14	19	0.202	0.096	0.094	1.319	1.716	2.691
CLSTN2	3.31354340057442	0.00000272604500772824	2.73122423800959	8.35679759240159e-8	27	27	10	156	161	175	2.734	2.602	0.936	18.705	19.739	24.786
RASL11B	3.31517427510341	0.00112031926905958	-1.50691332878211	0.000232116888726932	0	1	2	15	10	6	0.000	0.096	0.187	1.799	1.226	0.850
LOC100507336	3.31580840144252	0.00605657402828649	-1.33889689315479	0.00190411878416966	0	0	6	10	5	17	0.000	0.000	0.562	1.199	0.613	2.408
AKR1B10	3.31955481187357	0.0000157731958130806	1.3353471006639	9.02886612800009e-7	10	3	10	52	79	52	1.012	0.289	0.936	6.235	9.686	7.365
PWAR5	3.32030940820475	0.002562891130984	-0.674134168479354	0.000663591510348053	0	3	1	11	9	14	0.000	0.289	0.094	1.319	1.103	1.983
LOC105372338	3.32051812922964	0.000150812126911638	0.408807781407077	0.0000176675815882058	5	2	6	59	25	33	0.506	0.193	0.562	7.074	3.065	4.674
SLCO1A2	3.32172937565195	0.00087035502383086	-1.88029623866656	0.000167547907365197	0	0	1	4	7	6	0.000	0.000	0.094	0.480	0.858	0.850
LINC01077	3.33036592678433	0.00154771825558759	-2.24549000076997	0.00034886697403961	0	0	0	2	5	5	0.000	0.000	0.000	0.240	0.613	0.708
WSCD1	3.33046724416764	0.00512155291418357	-1.20459538209461	0.00153882251469562	0	0	4	9	9	7	0.000	0.000	0.374	1.079	1.103	0.991
PAX9	3.33063275016456	0.00000558936909781458	0.795319608178777	2.27648100924546e-7	3	3	6	33	34	41	0.304	0.289	0.562	3.957	4.169	5.807
LINC02757	3.33326912175722	0.00296574154205759	-1.02162475158595	0.000796851710187218	1	0	4	9	18	11	0.101	0.000	0.374	1.079	2.207	1.558
GASK1B	3.3412870410188	1.77092519954932e-8	5.32469057874264	4.91899213184852e-11	115	113	126	914	988	1103	11.643	10.889	11.796	109.592	121.134	156.223
ABCA8	3.34722886180827	6.50329476342334e-8	3.59196249590285	4.12471126644187e-10	30	37	26	259	240	296	3.037	3.566	2.434	31.055	29.425	41.924
LINC00968	3.35207502053265	0.00200674497656357	-2.72395322622553	0.000485526503772009	0	0	0	3	3	6	0.000	0.000	0.000	0.360	0.368	0.850
HSPA6	3.3537799217988	0.00000307948250917863	1.55555453318414	9.89984117177808e-8	8	11	7	67	101	65	0.810	1.060	0.655	8.034	12.383	9.206
ALPP	3.35386441971874	0.000849137230001677	-0.657106939689925	0.000162625461286231	1	4	2	34	15	19	0.101	0.385	0.187	4.077	1.839	2.691
TOX	3.35746980838164	0.00000295201016186375	1.62984680210394	9.32484244637971e-8	4	11	11	76	67	73	0.405	1.060	1.030	9.113	8.215	10.339
GRIP2	3.35789061877631	0.00185489445596366	-0.774115498621949	0.000439570722873566	0	1	4	14	15	9	0.000	0.096	0.374	1.679	1.839	1.275
NLRP10	3.36069247180912	0.0000268221340448002	1.63355127067314	0.00000187464734898367	6	9	9	67	66	83	0.607	0.867	0.843	8.034	8.092	11.756
BMP2	3.36195103847102	0.0120374381143282	-1.52374909246787	0.00436003463598818	0	2	1	8	16	8	0.000	0.193	0.094	0.959	1.962	1.133
FN1	3.36621232578429	1.16995671510818e-8	10.0391048413761	2.43644533755584e-11	3147	3200	3002	23851	27801	28765	318.610	308.373	281.046	2859.833	3408.539	4074.109
HTR1B	3.36815263267275	0.0010745978290214	-1.85729692110652	0.000220776916122498	2	0	1	8	10	13	0.202	0.000	0.094	0.959	1.226	1.841
TRHDE-AS1	3.36933873522575	0.000140606029058394	-0.0090077105716586	0.0000160610169991462	1	2	5	23	30	18	0.101	0.193	0.468	2.758	3.678	2.549
RTN1	3.37146362696507	1.40915894498224e-7	3.10860048843965	1.2986646677238e-9	23	22	23	220	223	159	2.329	2.120	2.153	26.379	27.341	22.520
THBS1	3.37345045731848	1.01772772744913e-8	8.42272558542565	1.96179328136569e-11	1076	907	1102	8482	8548	9512	108.937	87.404	103.169	1017.027	1048.027	1347.225
CD24	3.37693997648521	0.000632648377200205	-1.55691371042752	0.00011270598188525	0	1	1	11	8	7	0.000	0.096	0.094	1.319	0.981	0.991
ABCB5	3.37714047232472	0.00307436426758166	-2.3612435249988	0.000834160233683029	0	0	0	6	3	3	0.000	0.000	0.000	0.719	0.368	0.425
FBXL16	3.37893793996801	0.000981886890940917	-0.694461500285911	0.000196108736083959	0	2	4	13	19	14	0.000	0.193	0.374	1.559	2.329	1.983
PDE1A	3.38470108642972	0.00200270841571259	-1.40256713074494	0.000484176739229608	0	0	3	7	10	7	0.000	0.000	0.281	0.839	1.226	0.991
LOC101928466	3.39060443910272	0.000894069255250772	-1.06012164619024	0.000173948230009796	1	0	3	11	14	10	0.101	0.000	0.281	1.319	1.716	1.416
LINC02522	3.39208242400091	0.00149552184976508	-1.95187952205093	0.00033458053224003	0	0	0	2	9	3	0.000	0.000	0.000	0.240	1.103	0.425
ABCA4	3.39579813837743	0.000110832663172517	0.222578530658613	0.0000117228180609657	1	3	8	31	34	28	0.101	0.289	0.749	3.717	4.169	3.966
INPP5D	3.39653270282138	0.00000105112334099246	4.48496473690795	2.26085953712916e-8	57	64	86	642	599	563	5.771	6.167	8.051	76.978	73.440	79.740
SLC52A1	3.39926147017975	0.0000201226274595183	0.757473763389202	0.00000126876907374403	4	5	4	40	49	37	0.405	0.482	0.374	4.796	6.008	5.240
LOC105379082	3.40064150231174	0.000379989026239392	-2.35704921870295	0.0000582671893238614	0	0	0	4	3	5	0.000	0.000	0.000	0.480	0.368	0.708
LOC124908777	3.40572734469887	0.00191551454527458	-2.21691749446214	0.000457855858228795	0	0	0	3	9	2	0.000	0.000	0.000	0.360	1.103	0.283
LOC107986570	3.40587816634845	0.00126312879680771	-2.79156354491391	0.000270187977926784	0	0	0	3	5	4	0.000	0.000	0.000	0.360	0.613	0.567
LOC124900683	3.40864101239594	0.000019597791765602	-0.104373345891047	0.0000012234910417028	3	4	2	29	38	23	0.304	0.385	0.187	3.477	4.659	3.258
ABCB11	3.41214845327571	0.0034066944830875	-2.67985156382601	0.000945621450845828	0	0	0	2	6	5	0.000	0.000	0.000	0.240	0.736	0.708
GAREM1	3.41222566411298	0.0000071859878672894	0.169918896118478	3.17699127822582e-7	2	3	3	30	27	25	0.202	0.289	0.281	3.597	3.310	3.541
LOC105377375	3.41400030370078	0.000944450738139306	-1.18317787321087	0.000186928659339473	1	0	2	10	14	8	0.101	0.000	0.187	1.199	1.716	1.133
LINC01705	3.41466997940765	0.00121603544512214	-2.55469266707655	0.000257997322395021	0	0	0	4	7	2	0.000	0.000	0.000	0.480	0.858	0.283
LOC102724120	3.42147214190302	0.000380304934763794	-2.03757163615261	0.0000583392783274643	0	0	1	5	7	6	0.000	0.000	0.094	0.600	0.858	0.850
PLEKHG7	3.42860453294429	0.00200674497656357	-1.69289085260842	0.00048552696827564	1	0	0	6	7	5	0.101	0.000	0.000	0.719	0.858	0.708
LOC105374673	3.43231520557935	0.000818133472437712	-2.01237644705999	0.000154907127445146	0	0	0	4	4	4	0.000	0.000	0.000	0.480	0.490	0.567
CCDC13-AS2	3.43435650509162	0.00170349695682034	-2.12452541031635	0.000393196163643645	1	0	0	6	6	6	0.101	0.000	0.000	0.719	0.736	0.850
SCN1A	3.4347005133438	0.0029031518291219	-1.74544049673567	0.000775882760948012	0	0	2	5	7	11	0.000	0.000	0.187	0.600	0.858	1.558
MANCR	3.43838937652865	0.000157660269958784	0.244550196425553	0.000018763944577858	2	6	3	36	41	27	0.202	0.578	0.281	4.317	5.027	3.824
FAM13C	3.43967631927477	0.00000591521808084899	2.49491048547785	2.44965504405262e-7	9	18	15	126	126	127	0.911	1.735	1.404	15.108	15.448	17.988
LOC124906099	3.45522844537432	0.000467406356629017	-1.05966591436319	0.0000763800463388295	0	4	1	14	14	12	0.000	0.385	0.094	1.679	1.716	1.700
ZNF253	3.46327956846382	0.000712849585095719	-0.783495879999656	0.000130584185902996	0	1	3	10	12	16	0.000	0.096	0.281	1.199	1.471	2.266
LOC107986298	3.4636342365667	0.000237803415550264	0.752121424841443	0.0000318806220573542	3	5	4	35	41	46	0.304	0.482	0.374	4.197	5.027	6.515
LOC105372295	3.46715443404347	0.00141871721222494	-1.38803487670947	0.000311912166373737	0	0	2	10	5	8	0.000	0.000	0.187	1.199	0.613	1.133
CHAER1	3.47153072479945	0.00100104531258129	-2.47524193797893	0.000201242351422417	0	0	0	2	5	7	0.000	0.000	0.000	0.240	0.613	0.991
FRZB	3.47498570467504	1.40915894498224e-7	3.79565330327656	1.30077017299334e-9	31	40	36	378	325	299	3.139	3.855	3.370	45.324	39.847	42.349
OLFM4	3.48085927443464	0.000520574968583244	-0.508261190552509	0.0000876580658452572	2	0	5	21	16	15	0.202	0.000	0.468	2.518	1.962	2.125
LOC105379080	3.48583818014001	0.000237294360107505	-1.99168644530699	0.0000317828660410127	0	1	0	8	5	6	0.000	0.096	0.000	0.959	0.613	0.850
AMPH	3.4866816629237	0.0022073989201203	-1.13860726937275	0.000548486885014347	0	4	0	11	10	7	0.000	0.385	0.000	1.319	1.226	0.991
PSG9	3.48861053026969	0.000818604016811738	-1.99645120429882	0.000155098025073086	1	0	0	7	5	7	0.101	0.000	0.000	0.839	0.613	0.991
LINC01535	3.48897178480661	0.000541287324616668	-1.6557553676824	0.0000923574442698755	0	2	0	6	10	7	0.000	0.193	0.000	0.719	1.226	0.991
VSIG1	3.49000609345463	0.0000383106970467637	0.866882111549461	0.00000295394007822329	6	7	2	45	46	46	0.607	0.675	0.187	5.396	5.640	6.515
DHRS9	3.49728631308243	0.000146684708607538	-2.38132753329078	0.0000169742720257822	0	0	0	3	5	5	0.000	0.000	0.000	0.360	0.613	0.708
LRRC66	3.50016785671528	0.0000264822534455057	-0.780657899423356	0.00000183997842323527	1	2	1	15	18	16	0.101	0.193	0.094	1.799	2.207	2.266
MROH9	3.50023496492257	0.000155394363043562	-2.3269878085758	0.0000183774915681614	0	0	0	5	3	5	0.000	0.000	0.000	0.600	0.368	0.708
LOC124906107	3.50023496492257	0.000452424015029073	-2.63535778508756	0.0000730315099499735	0	0	0	5	3	5	0.000	0.000	0.000	0.600	0.368	0.708
PCDH10	3.50196043713927	2.09758005850523e-7	3.10676318696731	2.45208960949498e-9	32	18	19	197	223	220	3.240	1.735	1.779	23.621	27.341	31.160
HS6ST3	3.50553196953956	0.000452192799640531	-2.11657377989313	0.000072966068590174	0	0	1	7	6	6	0.000	0.000	0.094	0.839	0.736	0.850
HMGA2-AS1	3.50611448447061	0.00111199664873055	-1.38212627085752	0.000229977667807351	0	0	2	14	5	6	0.000	0.000	0.187	1.679	0.613	0.850
ZNF257	3.50722763046106	0.000905774215551668	-2.437740147059	0.000176626535254945	0	0	0	11	3	2	0.000	0.000	0.000	1.319	0.368	0.283
PTCSC3	3.50817207331962	0.00192824794246793	-1.25641170074011	0.000462484180550248	0	1	2	13	11	10	0.000	0.096	0.187	1.559	1.349	1.416
SEMA3E	3.51156798786265	0.0000152720186614654	1.82284861748674	8.61318301576241e-7	12	6	11	92	84	102	1.215	0.578	1.030	11.031	10.299	14.447
ZNF135	3.51315231604735	0.000306632982788398	-1.21895289106044	0.0000442350777309466	1	2	0	13	13	8	0.101	0.193	0.000	1.559	1.594	1.133
ANGPT2	3.51366541744495	0.00003743176012127	1.12267070673853	0.00000286754933897554	2	10	7	60	41	70	0.202	0.964	0.655	7.194	5.027	9.914
ABCA9	3.51430135660383	0.0000241392196662656	1.06280287931704	0.00000161808722797129	6	5	4	52	44	59	0.607	0.482	0.374	6.235	5.395	8.356
LOC105373418	3.51580843449096	0.00889878618073998	-2.41773822574737	0.00303174042309877	0	0	0	5	5	3	0.000	0.000	0.000	0.600	0.613	0.425
ANKRD1	3.51898750199259	9.5368552993692e-9	8.21237102641289	1.70778437810817e-11	754	810	859	7693	8812	6727	76.337	78.057	80.419	922.422	1080.394	952.774
DEPP1	3.52164256058921	0.00000413289298522851	3.46416680272488	1.53165291580412e-7	34	34	28	334	313	280	3.442	3.276	2.621	40.048	38.375	39.658
GLIPR1L2	3.52433302580849	0.000669051695826821	-0.778714064490903	0.000120439289853168	0	2	2	14	14	13	0.000	0.193	0.187	1.679	1.716	1.841
RIC3	3.52461111074061	0.0017419123694834	-1.64117824781741	0.000404337698997731	0	0	1	7	9	4	0.000	0.000	0.094	0.839	1.103	0.567
LIN7A	3.52738084831538	7.0111015703926e-8	3.36556087140322	4.75195915416486e-10	23	23	30	261	230	248	2.329	2.216	2.809	31.295	28.199	35.125
LGR5	3.5295147003024	0.00000783039229676665	0.806720892255118	3.55440018445446e-7	5	3	6	41	54	49	0.506	0.289	0.562	4.916	6.621	6.940
CADM3	3.5346019969113	0.000238639615918923	0.234202838375594	0.0000320720161790061	4	3	3	50	31	30	0.405	0.289	0.281	5.995	3.801	4.249
C8orf44-SGK3	3.54139005877355	0.00514983081379543	1.83379808979832	0.00154892001282978	4	5	17	142	38	73	0.405	0.482	1.592	17.026	4.659	10.339
PLCL1	3.54371786632068	0.0000378740887164649	-0.040100995609105	0.00000291556534205842	2	2	1	19	23	18	0.202	0.193	0.094	2.278	2.820	2.549
PDGFRA	3.54494717176911	1.35068866256943e-7	4.28345825637161	1.1926239900812e-9	43	54	50	511	397	543	4.353	5.204	4.681	61.271	48.674	76.907
CNTNAP3	3.54875382315211	0.00247296584062199	-0.3247123471717	0.000635848386455162	1	3	1	18	16	24	0.101	0.289	0.094	2.158	1.962	3.399
LOC107987401	3.55130012487564	0.00265174257170176	-1.71701640404134	0.000693616604840298	2	0	0	12	4	10	0.202	0.000	0.000	1.439	0.490	1.416
LOC107986049	3.55327350672593	0.0017189987350766	-2.37840289895822	0.000397629355458583	0	0	0	2	6	7	0.000	0.000	0.000	0.240	0.736	0.991
DCLK1	3.55567536755726	0.00000137223903078058	1.67545679539143	3.23864379879207e-8	7	11	5	72	75	81	0.709	1.060	0.468	8.633	9.195	11.472
LOC102724081	3.55880545766594	0.000381334324841226	0.0407754013076932	0.000058568323738206	2	0	6	22	19	17	0.202	0.000	0.562	2.638	2.329	2.408
LINC02334	3.56284878689223	0.000786455548230542	-2.36021320621953	0.000147686590949897	0	0	0	7	3	4	0.000	0.000	0.000	0.839	0.368	0.567
SNHG14	3.56290747227975	0.000112035217550787	0.957983009935847	0.0000119015047906838	1	4	11	47	34	47	0.101	0.385	1.030	5.635	4.169	6.657
LOC107986838	3.58098387220735	0.00163995407598732	-1.46918283748959	0.0003749602746801	1	0	1	8	11	11	0.101	0.000	0.094	0.959	1.349	1.558
GRIN2C	3.58233886063107	0.000108442613964445	-0.942265187548535	0.0000113975684527117	3	1	1	15	21	23	0.304	0.096	0.094	1.799	2.575	3.258
PCDH10-DT	3.58644722348417	0.0000296342915164512	-0.178618696700974	0.00000212278969201292	2	1	2	21	19	22	0.202	0.096	0.187	2.518	2.329	3.116
JPH1	3.59091395800153	0.00146225159653981	-1.58392924878862	0.000324328531579251	1	0	1	11	20	4	0.101	0.000	0.094	1.319	2.452	0.567
VSNL1	3.5926475997733	0.000145515186629624	1.03842220917581	0.0000168053301818085	4	5	6	73	49	44	0.405	0.482	0.562	8.753	6.008	6.232
PHACTR3	3.60465731007651	0.000483858493945511	-1.82519775733566	0.0000801817489345098	0	0	1	5	8	8	0.000	0.000	0.094	0.600	0.981	1.133
CDON	3.60619046216176	0.000630951132327462	-1.66822843358288	0.000112270483455784	1	0	0	9	5	7	0.101	0.000	0.000	1.079	0.613	0.991
MYBPC1	3.60619046216176	0.00135007487404963	-2.03964452520586	0.000293990934518207	0	0	1	9	5	7	0.000	0.000	0.094	1.079	0.613	0.991
LSP1	3.60824131855113	0.00118910745179541	-1.72299938037688	0.000250805402094891	0	2	0	11	5	10	0.000	0.193	0.000	1.319	0.613	1.416
LINC01204	3.60887555050712	0.0000103407857949294	0.161245514638025	5.09901948475252e-7	3	3	1	29	29	21	0.304	0.289	0.094	3.477	3.556	2.974
KCNJ6	3.60934402595313	0.000223439319330782	-1.42767813512758	0.0000293297104282602	0	1	1	13	8	10	0.000	0.096	0.094	1.559	0.981	1.416
ZNF702P	3.61267918998663	0.000428845251625937	-0.47758861779697	0.0000683990432122984	1	1	5	23	22	25	0.101	0.096	0.468	2.758	2.697	3.541
CCDC190	3.61506248725113	0.0000299139718619987	0.53871488162057	0.00000215163743905901	2	3	9	49	49	36	0.202	0.289	0.843	5.875	6.008	5.099
ST8SIA2	3.62145446313134	0.000366026575791208	-1.52873729078918	0.0000554142109320224	0	1	0	11	7	4	0.000	0.096	0.000	1.319	0.858	0.567
LOC102723360	3.62414392631958	0.00148384642877504	-0.348043431620632	0.000330686830041645	0	5	0	12	12	9	0.000	0.482	0.000	1.439	1.471	1.275
MGAM	3.62804942300424	0.000195154900913927	-0.686696159859392	0.0000247068385935055	0	4	2	16	17	22	0.000	0.385	0.187	1.918	2.084	3.116
KLF15	3.62985027988477	0.0000461198872312451	0.159355156917198	0.00000373386974101984	3	4	1	25	40	24	0.304	0.385	0.094	2.998	4.904	3.399
KRT15	3.63036674362204	0.00145586807964689	-2.50327757669413	0.000322188440210377	0	0	0	5	5	4	0.000	0.000	0.000	0.600	0.613	0.567
KIF5C	3.63153681649036	0.00321003149684824	-0.06122384963597	0.000877658779482759	9	0	8	47	36	24	0.911	0.000	0.749	5.635	4.414	3.399
MYH9-DT	3.63342106948061	0.000210138893279286	-0.247639705025969	0.0000270742312445393	1	1	4	23	22	21	0.101	0.096	0.374	2.758	2.697	2.974
TRIM63	3.63380565335702	0.00149685583840482	-2.08100510229586	0.000335075302714672	0	0	0	8	4	3	0.000	0.000	0.000	0.959	0.490	0.425
NEFL	3.64025951998289	3.48003225733101e-8	4.06277026864213	1.34163661207886e-10	37	48	55	503	503	447	3.746	4.626	5.149	60.312	61.670	63.311
LOC124906264	3.64138871018881	0.00303631615816725	-2.00833490391906	0.00082166695189304	0	0	0	5	3	7	0.000	0.000	0.000	0.600	0.368	0.991
LNCOG	3.64619460832136	5.95922718428445e-7	2.30239056918798	1.0671915365464e-8	14	11	16	148	167	124	1.417	1.060	1.498	17.746	20.475	17.563
DRAXIN	3.65544467906881	0.00000138054055366442	2.08886095114357	3.27923449508649e-8	15	7	18	133	153	120	1.519	0.675	1.685	15.947	18.759	16.996
LOC728485	3.67218564690706	0.00259485400266859	-1.32851133861198	0.000674287705332175	0	3	0	14	5	13	0.000	0.289	0.000	1.679	0.613	1.841
SYNPO2L	3.68086014904883	0.0000870183481258921	-2.39145769828085	0.00000865746530291179	0	0	0	6	6	3	0.000	0.000	0.000	0.719	0.736	0.425
NRG1	3.68372957054526	1.81960770216985e-7	3.46552276452987	1.93926065797453e-9	31	27	23	306	290	277	3.139	2.602	2.153	36.691	35.555	39.233
PDE4C	3.68493360215691	7.31004276255251e-7	4.17286487355348	1.41819011436164e-8	48	48	52	554	559	487	4.860	4.626	4.868	66.427	68.536	68.976
LOC124903209	3.69036256841756	7.11853545604659e-7	7.36082566540867	1.35447820516743e-8	454	324	471	4287	4356	4606	45.964	31.223	44.095	514.029	534.067	652.367
LOC124907389	3.69964667250047	3.84967840505248e-8	4.71328829338608	1.72825238265558e-10	74	60	66	631	718	835	7.492	5.782	6.179	75.659	88.030	118.265
PDZK1	3.69994627614822	0.00193394744263399	-1.88089141110356	0.000464546634180767	1	0	0	15	6	4	0.101	0.000	0.000	1.799	0.736	0.567
B3GALT1	3.70215796743831	0.000665415475921435	-2.12145733789338	0.000119453704699986	1	0	0	7	8	7	0.101	0.000	0.000	0.839	0.981	0.991
LINC00402	3.70392965848884	0.000305992983942439	-2.19807158769896	0.0000441046969766554	0	0	0	4	6	5	0.000	0.000	0.000	0.480	0.736	0.708
LOC124904934	3.72400293605699	0.00114472579420772	-1.74577283858308	0.000238312520769024	0	0	2	8	11	8	0.000	0.000	0.187	0.959	1.349	1.133
SERPINE1	3.72609647665192	6.94338979570157e-9	8.6800239044547	4.07187561127443e-12	997	1120	1113	11366	12972	11263	100.939	107.930	104.199	1362.830	1590.431	1595.227
SYTL5	3.72741166191257	0.000911268206565406	-1.38307645906375	0.000177924522361359	1	0	0	8	10	5	0.101	0.000	0.000	0.959	1.226	0.708
CNTN5	3.72934109264842	0.00379027220751921	-2.24523159210146	0.00107354122032396	0	0	0	11	5	2	0.000	0.000	0.000	1.319	0.613	0.283
GALNT7-DT	3.74813889628977	0.00012440642058153	-0.389694449866518	0.0000136237270423407	0	2	4	25	16	19	0.000	0.193	0.374	2.998	1.962	2.691
TMEM100	3.75567012676045	0.00000691493202747228	0.601859535610552	3.02705642789484e-7	2	5	3	46	41	35	0.202	0.482	0.281	5.516	5.027	4.957
LOC283299	3.77226898966413	0.000786862375991022	-2.21790294741187	0.000147909772579335	0	0	0	4	4	9	0.000	0.000	0.000	0.480	0.490	1.275
TRMT9B	3.77542149084229	0.00000130053347031905	0.962106560030064	2.92745377599488e-8	3	6	4	62	55	43	0.304	0.578	0.374	7.434	6.743	6.090
TMEFF2	3.78050903117005	2.39698663430831e-7	3.36301805665134	2.980955893929e-9	25	19	27	263	321	240	2.531	1.831	2.528	31.535	39.356	33.992
LOC124906943	3.7823817389245	0.0000677823972978248	-2.51744928482514	0.00000622525810277871	0	0	0	6	4	6	0.000	0.000	0.000	0.719	0.490	0.850
SSTR1	3.78302189423718	0.00003619940077208	1.19241175382607	0.00000274613039061918	6	6	7	86	70	78	0.607	0.578	0.655	10.312	8.582	11.047
LINC01164	3.78629343743229	0.000316187975652311	-2.02036321289275	0.0000459560355731734	0	0	1	10	11	4	0.000	0.000	0.094	1.199	1.349	0.567
IRAG1	3.79714715596437	0.000546116019239174	-1.00186248197856	0.0000936227997166026	2	1	0	14	15	12	0.202	0.096	0.000	1.679	1.839	1.700
RGS4	3.80299349950719	8.10182661075286e-9	5.85668995642546	1.10832101378288e-11	121	130	180	1637	1633	1683	12.250	12.528	16.852	196.283	200.214	238.370
RTL3	3.80365139119541	0.0000974318359521113	-1.89345893531458	0.00000995401731559003	0	0	0	5	6	5	0.000	0.000	0.000	0.600	0.736	0.708
USP29	3.80365139119541	0.000348776036129579	-2.16370797395058	0.0000520692902042139	0	0	0	5	6	5	0.000	0.000	0.000	0.600	0.736	0.708
DACH2	3.80486745993485	0.0000133635355896026	0.637123324511592	7.10472760173498e-7	6	3	2	46	38	49	0.607	0.289	0.187	5.516	4.659	6.940
MFAP5	3.80826734245651	0.000122771898838977	-1.26052234343707	0.0000134207808829077	1	0	0	10	7	7	0.101	0.000	0.000	1.199	0.858	0.991
ZSCAN4	3.81987303642309	0.0000941341145113529	-1.45804110123401	0.00000951679510733514	0	1	0	9	8	7	0.000	0.096	0.000	1.079	0.981	0.991
IPW	3.82049636834472	0.000113436665948582	0.04225285143123	0.0000121181564544002	1	3	2	27	20	39	0.101	0.289	0.187	3.237	2.452	5.524
SIPA1L2	3.82224926283063	0.000542604858768498	0.215223570847473	0.0000927509486851512	7	4	0	41	27	22	0.709	0.385	0.000	4.916	3.310	3.116
HES2	3.82347368209111	0.000181653947209413	0.65745299845782	0.000022590964707053	6	1	6	44	55	41	0.607	0.096	0.562	5.276	6.743	5.807
TMEM178B	3.82528922094579	0.0000494664997263953	0.800074860085059	0.00000410939209267902	6	5	3	58	53	65	0.607	0.482	0.281	6.954	6.498	9.206
LOC107985909	3.82755456766049	0.000427822167006393	-2.15332516038143	0.0000681453206135273	0	0	0	3	6	9	0.000	0.000	0.000	0.360	0.736	1.275
CCDC3	3.83620137033236	0.00000245656183050599	1.47919163056243	7.22902338330988e-8	3	8	8	85	66	76	0.304	0.771	0.749	10.192	8.092	10.764
NPR3	3.8378925386689	9.57936644673638e-8	5.16333450955103	7.64057181252049e-10	87	87	68	891	927	1066	8.808	8.384	6.366	106.835	113.655	150.982
RIMBP3B	3.83975604656764	0.000956906222773262	-1.17726399643136	0.000189869901558853	2	0	0	14	9	7	0.202	0.000	0.000	1.679	1.103	0.991
MCF2	3.84104041007	0.000852941729426649	-2.08699383872084	0.000163460167273531	0	0	0	3	9	6	0.000	0.000	0.000	0.360	1.103	0.850
LOC124908438	3.8412941611778	0.000140842906145807	0.107994799255747	0.0000160968325765448	4	3	2	36	39	46	0.405	0.289	0.187	4.317	4.782	6.515
FAT3	3.84360392228652	0.0000175637828266809	1.39189231799934	0.00000104517722703231	4	4	12	69	72	88	0.405	0.385	1.123	8.273	8.828	12.464
LOC101928462	3.84521969309775	0.000874141422673218	-1.60104933697353	0.000168780426745743	0	0	1	5	10	11	0.000	0.000	0.094	0.600	1.226	1.558
FLRT3	3.85412191288343	0.000537329963428554	-1.1322445381409	0.0000914483341564453	0	0	3	9	12	13	0.000	0.000	0.281	1.079	1.471	1.841
LOC105375901	3.88671337484772	0.0000246519014810111	-2.3612435249988	0.00000166318325499919	0	0	0	6	6	5	0.000	0.000	0.000	0.719	0.736	0.708
PPIC-AS1	3.8991928327419	0.000522914601319247	-1.64762899218955	0.0000881820917036313	0	1	0	8	6	13	0.000	0.096	0.000	0.959	0.736	1.841
TLL1	3.90057071652676	0.0000125595072723609	0.4855171488606	6.56513526697558e-7	3	2	2	39	31	33	0.304	0.193	0.187	4.676	3.801	4.674
PCDHGA12	3.90689095266197	0.00346603362560627	-1.79851421184717	0.000965109972358219	0	1	0	3	13	16	0.000	0.096	0.000	0.360	1.594	2.266
IL1RL1	3.91147544024999	3.84967840505248e-8	3.8802048902795	1.70887063507584e-10	32	42	25	404	423	402	3.240	4.047	2.340	48.441	51.862	56.937
ADPRHL1	3.9183926665013	0.0000874698455447838	-0.0899402888015821	0.00000871947264343981	1	3	2	31	30	27	0.101	0.289	0.187	3.717	3.678	3.824
MAMDC2	3.92494205088537	2.0511405460572e-7	3.13168804201233	2.35136392917714e-9	22	17	23	279	270	246	2.227	1.638	2.153	33.453	33.103	34.842
BNIP5	3.92498440765054	0.000106033060943062	-1.8654364500942	0.0000110569234673247	0	1	0	8	10	8	0.000	0.096	0.000	0.959	1.226	1.133
CPM	3.93058222147515	6.94338979570157e-9	4.16790356537805	4.31749147848624e-12	35	42	41	515	507	490	3.543	4.047	3.838	61.751	62.161	69.401
MEOX2	3.93316867496836	0.0000763894078218657	0.0472609789084254	0.00000726274123614181	2	4	0	25	21	20	0.202	0.385	0.000	2.998	2.575	2.833
SCN9A	3.93950194865278	1.91028093476981e-7	3.52659667150148	2.09511610159066e-9	18	30	30	331	328	333	1.822	2.891	2.809	39.688	40.214	47.164
FABP3	3.94213432926011	0.00000410525984037465	2.06088488281246	1.51120123461124e-7	7	15	10	168	123	123	0.709	1.445	0.936	20.144	15.080	17.421
ABCD2	3.95803564783904	0.0000124561315392748	-0.305353390556822	6.46739823112453e-7	2	1	1	28	22	18	0.202	0.096	0.094	3.357	2.697	2.549
SBSPON	3.97955725050433	0.0000297309948173532	0.588072150234719	0.00000213156554062978	5	3	1	44	32	44	0.506	0.289	0.094	5.276	3.923	6.232
PINCR	3.99184390442297	4.70536286939213e-7	1.8579957077136	7.8217413846163e-9	8	13	5	128	102	110	0.810	1.253	0.468	15.348	12.506	15.580
CLDN16	3.99952562638129	0.000552707522397597	-1.43095608802973	0.000094999491672491	0	0	1	7	10	11	0.000	0.000	0.094	0.839	1.226	1.558
LOC124907500	4.01756784494217	0.000347854853796224	-0.405628734440024	0.0000518472879336866	2	2	0	18	17	23	0.202	0.193	0.000	2.158	2.084	3.258
SULF2	4.0186537939446	7.68510731860013e-9	4.10157276878181	1.00352725836714e-11	36	46	37	548	533	534	3.645	4.433	3.464	65.707	65.348	75.633
LINC02968	4.02049144465388	0.00121345016266843	-1.78187157158611	0.000257297914108902	0	1	0	14	9	6	0.000	0.096	0.000	1.679	1.103	0.850
APOB	4.02769477219125	0.0000800834307696242	-2.1106039570524	0.00000775456487429499	0	0	0	6	6	7	0.000	0.000	0.000	0.719	0.736	0.991
NR1H4	4.03093926727489	0.000391930731485064	-1.93168986824535	0.0000604929724305824	0	0	0	4	9	7	0.000	0.000	0.000	0.480	1.103	0.991
IRGM	4.03385280311327	0.000154534455997746	-1.92395732761019	0.0000182381791744635	0	0	0	7	6	6	0.000	0.000	0.000	0.839	0.736	0.850
PTGS1	4.03565944848035	1.54731235946074e-8	3.56399049507602	4.09967801572065e-11	25	28	26	362	383	352	2.531	2.698	2.434	43.405	46.958	49.855
LMO3	4.03616569234419	0.00217559949244518	-1.39470358584168	0.000537315872709078	0	0	1	5	15	11	0.000	0.000	0.094	0.600	1.839	1.558
PDE6A	4.03989546052382	0.00087035502383086	-2.0155853004061	0.00016738742395027	0	0	0	6	13	3	0.000	0.000	0.000	0.719	1.594	0.425
SESN3	4.04089563021611	0.000346677788955928	-1.38838609754943	0.0000516148020228655	0	0	1	5	13	13	0.000	0.000	0.094	0.600	1.594	1.841
LOC105371267	4.04301125440779	0.00000633761013319913	2.02147664442378	2.7152178720148e-7	17	4	9	127	113	131	1.721	0.385	0.843	15.228	13.854	18.554
REPS2	4.044980797789	5.66063799424164e-7	0.842285888555269	1.00667980745747e-8	3	4	4	59	52	59	0.304	0.385	0.374	7.074	6.375	8.356
LINC00919	4.05293194431433	0.000160914526663654	-2.11086516495614	0.000019302588092634	0	0	0	7	9	4	0.000	0.000	0.000	0.839	1.103	0.567
MIR3659HG	4.05474870573298	0.000669412042507556	-0.0279509116396541	0.000120545782558257	5	4	0	24	46	27	0.506	0.385	0.000	2.878	5.640	3.824
VCAN	4.05548529615681	6.32321679847291e-8	4.766442896163	3.85322252363105e-10	65	57	70	768	870	1055	6.581	5.493	6.553	92.086	106.666	149.424
LOC105369844	4.05777574137695	0.0000807287056147843	-0.998877561493891	0.00000784095499131284	0	4	1	19	25	18	0.000	0.385	0.094	2.278	3.065	2.549
GALNT15	4.05840900700668	3.0950765961756e-8	3.36989496324467	1.11624451298461e-10	23	26	21	336	333	317	2.329	2.506	1.966	40.288	40.827	44.898
LINC00619	4.06755610707912	0.00020018415303653	-1.93777430662359	0.0000255178158018211	0	1	0	11	8	10	0.000	0.096	0.000	1.319	0.981	1.416
PPP2R2C	4.09428052765695	0.0000164192925129653	-2.25456786506607	9.57188625889217e-7	0	0	0	6	8	6	0.000	0.000	0.000	0.719	0.981	0.850
PSG5	4.09924053231883	0.000061098336216368	-0.0597181445204159	0.00000544421811951594	3	2	0	28	25	16	0.304	0.193	0.000	3.357	3.065	2.266
C7	4.11606285318978	0.0000401073548157156	-2.11731590932828	0.0000031273860800216	0	0	0	9	8	4	0.000	0.000	0.000	1.079	0.981	0.567
B3GALT2	4.11883079460776	0.000396504896068571	-0.435326577736942	0.0000616873056811071	0	4	1	18	23	24	0.000	0.385	0.094	2.158	2.820	3.399
PDGFD	4.12134699251283	3.24775108705283e-8	3.63537889140286	1.23189165719576e-10	19	27	32	408	320	410	1.924	2.602	2.996	48.921	39.234	58.070
DLEU2L	4.12818962853696	0.000890402725495189	-0.621613121738126	0.000172909321708834	1	2	0	13	15	28	0.101	0.193	0.000	1.559	1.839	3.966
LINC01554	4.13029392716646	0.00000352549015747267	0.228555337646601	1.19474700648091e-7	2	1	4	44	39	29	0.202	0.096	0.374	5.276	4.782	4.107
FMO1	4.13498011593	0.0000264822534455057	-2.05086578865927	0.00000184013161745529	0	0	0	6	6	9	0.000	0.000	0.000	0.719	0.736	1.275
LOC105373716	4.13498011593	0.000338761734019062	-2.20390756096903	0.00005011280719011	0	0	0	6	6	9	0.000	0.000	0.000	0.719	0.736	1.275
FGD4	4.13535989617824	3.84967840505248e-8	4.95696220661711	1.67609463145382e-10	66	67	63	861	937	1105	6.682	6.457	5.898	103.237	114.881	156.506
ANGPT1	4.13802961615967	8.58370962295091e-9	5.16180545305765	1.38489077767862e-11	61	71	96	1104	1115	1090	6.176	6.842	8.987	132.374	136.704	154.381
LOC107985474	4.14077139743039	0.000907603656651465	-0.21856066301705	0.000177039713401047	0	4	3	24	30	35	0.000	0.385	0.281	2.878	3.678	4.957
LINC01619	4.1433629508438	0.000271029440467097	-0.912694743271517	0.0000378517673976558	0	1	1	16	17	12	0.000	0.096	0.094	1.918	2.084	1.700
ANKRD20A12P	4.14563320409977	0.0000300283837503447	1.13217878575858	0.00000216782449534574	7	1	8	65	81	56	0.709	0.096	0.749	7.794	9.931	7.932
LOC105379083	4.16534172149925	0.000127971613517809	-0.595672738904624	0.0000141960799972498	4	1	0	18	28	20	0.405	0.096	0.000	2.158	3.433	2.833
LOC105378029	4.16906101153536	0.000520642279308519	-1.99141488314366	0.0000877017743220233	0	0	0	7	7	7	0.000	0.000	0.000	0.839	0.858	0.991
LCE2A	4.18282709145784	0.000130289670961428	-0.828040656058504	0.0000145666477048034	3	0	1	19	24	18	0.304	0.000	0.094	2.278	2.943	2.549
DNAH3	4.18971893332859	0.000070044453650707	-1.73988029541219	0.00000649398584710883	0	0	1	9	10	13	0.000	0.000	0.094	1.079	1.226	1.841
PSG2	4.19010187188363	0.0000331687394835533	-1.30303974138244	0.00000246259637752535	0	2	1	15	21	20	0.000	0.193	0.094	1.799	2.575	2.833
TSPAN8	4.19351025679108	0.000177263869070993	-1.44802261671178	0.0000218906879725775	0	0	1	20	9	6	0.000	0.000	0.094	2.398	1.103	0.850
CSTF3-DT	4.19825545795386	0.000193401816058207	-1.34572319906477	0.0000244176668468929	0	1	0	15	6	13	0.000	0.096	0.000	1.799	0.736	1.841
SH3TC2	4.2012002805035	0.0000370680559647509	0.178744884958793	0.00000283046715114501	4	1	1	33	39	26	0.405	0.096	0.094	3.957	4.782	3.682
LOC102724745	4.26049311637063	0.000359948020390296	-1.64959012238117	0.0000541197807053684	0	0	1	7	10	20	0.000	0.000	0.094	0.839	1.226	2.833
LOC105371493	4.26167755917345	0.000276292823925111	-0.367926280527655	0.0000387242895863201	5	1	0	31	24	20	0.506	0.096	0.000	3.717	2.943	2.833
LOC105376367	4.28323485628935	0.0000141557555709031	-2.13452014911724	7.71075853756442e-7	0	0	0	9	8	6	0.000	0.000	0.000	1.079	0.981	0.850
CRLF1	4.31221815455136	0.000636696556150843	-1.39485237866604	0.00011354593477432	0	1	0	15	9	11	0.000	0.096	0.000	1.799	1.103	1.558
ZNF883	4.32136027308796	0.000263135766047136	-0.345074446078215	0.0000364548244467739	2	1	0	22	17	21	0.202	0.096	0.000	2.638	2.084	2.974
IRAG2	4.32165130053763	0.0000545075526742054	-1.52352239613406	0.00000462552861582613	0	0	0	7	7	10	0.000	0.000	0.000	0.839	0.858	1.416
RIPPLY2-CYB5R4	4.32538615000631	0.00576469642383046	-0.507832945226852	0.00178941453474454	0	0	12	25	33	17	0.000	0.000	1.123	2.998	4.046	2.408
COL11A1	4.32977490392819	0.000529029251665004	-0.256270862048372	0.0000895569656689032	1	0	4	24	19	34	0.101	0.000	0.374	2.878	2.329	4.816
TM4SF18	4.3315918783249	0.00013853841630638	-1.06635749836332	0.0000157903816123364	1	1	0	15	17	19	0.101	0.096	0.000	1.799	2.084	2.691
LOC107986140	4.37679474681896	0.000316187975652311	-1.02513489000225	0.0000459297867610604	1	0	1	22	23	10	0.101	0.000	0.094	2.638	2.820	1.416
ABCA13	4.38020502437679	0.00000846679876959678	0.857649548104012	3.91698687015297e-7	3	5	1	45	51	64	0.304	0.482	0.094	5.396	6.253	9.065
CCR4	4.39689606525455	0.0000580638153567324	-1.82514963450181	0.0000051124463714173	0	0	0	13	7	6	0.000	0.000	0.000	1.559	0.858	0.850
ENTPD3	4.40251180905651	0.000245603991650648	-2.17908963781491	0.0000333692775622849	0	0	0	14	12	3	0.000	0.000	0.000	1.679	1.471	0.425
SERPINB7	4.43657654658323	7.37011420908765e-9	4.81191495373287	8.59835832419862e-12	55	51	55	955	1077	899	5.568	4.915	5.149	114.508	132.045	127.329
MYOZ2	4.44256415047648	0.000187462650639486	-0.350777666773488	0.0000234532305115437	3	0	2	30	31	26	0.304	0.000	0.187	3.597	3.801	3.682
LOC107986275	4.44811932619986	0.000552707522397597	-1.10771748504871	0.0000950434226940972	0	0	1	16	9	14	0.000	0.000	0.094	1.918	1.103	1.983
DNAH12	4.4507791251754	0.00181745655432611	-0.78370376867005	0.00042789443376383	2	0	0	8	21	21	0.202	0.000	0.000	0.959	2.575	2.974
GASK1B-AS1	4.45616472775108	0.0000115030642780711	1.60648863239225	5.86526097998899e-7	2	9	6	83	107	108	0.202	0.867	0.562	9.952	13.119	15.296
LOC105374666	4.46942604098671	0.000981926607064711	-1.44900763991791	0.000196244028685285	0	0	0	4	13	13	0.000	0.000	0.000	0.480	1.594	1.841
ZNF667-AS1	4.48841311902092	0.0000461402631022217	-1.79242558999803	0.00000374192652257823	0	1	0	13	13	13	0.000	0.096	0.000	1.559	1.594	1.841
PYHIN1	4.48900636019066	0.000278934308665091	-0.620915690932638	0.0000391985783847224	1	0	2	18	28	23	0.101	0.000	0.187	2.158	3.433	3.258
LOC101060632	4.51471858699493	0.0000159661111327193	-1.27646057362255	9.2131271801788e-7	1	0	0	13	16	11	0.101	0.000	0.000	1.559	1.962	1.558
TMEM59L	4.52079709706867	0.00217556699217608	-1.61122264927437	0.000536948299072017	0	0	1	19	11	11	0.000	0.000	0.094	2.278	1.349	1.558
GOLGA6L4	4.54880056348857	0.000904290429023329	0.424700208338107	0.000176252374862713	14	0	0	28	35	24	1.417	0.000	0.000	3.357	4.291	3.399
MYO7B	4.54993574836043	0.000925228258746886	-0.956876548719905	0.000182203575143103	1	1	0	13	27	22	0.101	0.096	0.000	1.559	3.310	3.116
RANBP3L	4.55864916040597	0.0000160707158532315	2.04053967819222	9.33344646618469e-7	6	4	13	194	96	161	0.607	0.385	1.217	23.261	11.770	22.803
TFEC	4.56473498791517	0.00000386534163456186	1.03741020598027	1.38377738405576e-7	3	4	3	61	72	96	0.304	0.385	0.281	7.314	8.828	13.597
SLAMF8	4.58462010989254	0.00005946090543607	-2.20732419706469	0.00000526503726781269	0	0	0	12	6	12	0.000	0.000	0.000	1.439	0.736	1.700
CCND2	4.59677922059193	2.19574854835644e-7	1.82995058864138	2.6232142242699e-9	4	5	11	128	141	130	0.405	0.482	1.030	15.348	17.287	18.412
IGFBP2	4.6062370694521	0.00000179673672189477	4.51733191205634	4.56948961108669e-8	38	51	42	1001	846	828	3.847	4.915	3.932	120.024	103.724	117.273
PCDH9	4.60863757977263	1.4300553408486e-8	4.28840838214245	3.38912017067407e-11	38	25	42	637	693	791	3.847	2.409	3.932	76.379	84.965	112.033
GRIA1	4.61948925964933	0.00000155691754250049	1.44721476882026	3.82404196796228e-8	4	5	5	101	94	123	0.405	0.482	0.468	12.110	11.525	17.421
KLHL4	4.62477328625544	0.0000772595737234144	-0.112503014482077	0.0000073887093885469	0	1	4	34	24	36	0.000	0.096	0.374	4.077	2.943	5.099
FAM184B	4.65250131794315	0.0000155408168030734	0.437807499915216	8.83242541848597e-7	1	2	2	51	43	38	0.101	0.193	0.187	6.115	5.272	5.382
VAC14-AS1	4.6739616495428	0.0000791143918068714	-2.05549674414776	0.00000761089947300592	0	0	0	11	15	6	0.000	0.000	0.000	1.319	1.839	0.850
LOC101928819	4.69202763707297	0.000207404639810735	-1.59397526217465	0.0000266058806074834	0	0	0	17	10	6	0.000	0.000	0.000	2.038	1.226	0.850
MAOA	4.70297289130297	3.98146485029742e-7	2.37611721481461	6.18729790984484e-9	12	8	8	231	190	206	1.215	0.771	0.749	27.698	23.295	29.177
NPNT	4.71287032308463	0.0000204009868461969	0.350529680659734	0.00000129830009509011	1	3	1	36	44	51	0.101	0.289	0.094	4.317	5.395	7.223
CHRM2	4.71878218083964	0.000058205691131373	-1.1941116613501	0.00000513579627629762	0	2	0	18	15	23	0.000	0.193	0.000	2.158	1.839	3.258
HAPLN1	4.73900954095399	0.000161110806784172	-0.330604766636443	0.0000193455032377341	2	1	0	25	39	19	0.202	0.096	0.000	2.998	4.782	2.691
LOC124904632	4.74336067732416	0.000165981165844608	0.459206646786934	0.0000201154888839163	0	4	3	40	59	37	0.000	0.385	0.281	4.796	7.234	5.240
DGKI	4.74895592566327	7.21227308779204e-7	1.26793931619019	1.381283491506e-8	3	4	4	77	103	100	0.304	0.385	0.374	9.233	12.628	14.163
CALCR	4.76628879678175	0.0000858387124753537	-1.1852548352967	0.00000850274026695923	1	0	0	12	17	20	0.101	0.000	0.000	1.439	2.084	2.833
LOC105372310	4.79692157505381	0.0000550304375865888	-1.11681684409192	0.00000469902571116945	1	0	0	12	19	19	0.101	0.000	0.000	1.439	2.329	2.691
SAMD5	4.80214800850553	0.00000455842498692971	0.609035286423502	1.76021758293953e-7	2	6	1	69	75	57	0.202	0.578	0.094	8.273	9.195	8.073
LOC107985983	4.86083456564619	0.000062948610129077	-1.33725235191962	0.00000564823059422075	1	0	0	16	18	17	0.101	0.000	0.000	1.918	2.207	2.408
TREM2	4.86249489392836	0.0000538098921810118	1.62696986761635	0.00000455051942334138	9	6	4	170	186	120	0.911	0.578	0.374	20.384	22.805	16.996
NKD1	4.86356508664765	0.000190723979093693	-1.48397395008412	0.0000239625051086819	0	0	0	8	9	23	0.000	0.000	0.000	0.959	1.103	3.258
ZNF681	4.864769798363	0.00000724223487506156	-1.75578420456473	3.22152954414713e-7	0	0	0	12	11	12	0.000	0.000	0.000	1.439	1.349	1.700
LOC643201	4.86935545708564	0.000019465314615698	-0.938553371501568	0.00000120981044799494	0	2	0	22	20	19	0.000	0.193	0.000	2.638	2.452	2.691
LOC105376601	4.87108326657435	0.000128706341429557	-0.684037686026098	0.0000143416094914666	0	3	0	22	27	20	0.000	0.289	0.000	2.638	3.310	2.833
CDH18	4.91309236159864	0.0000254587872405962	-1.29419880674319	0.00000173820099429017	0	1	0	19	16	18	0.000	0.096	0.000	2.278	1.962	2.549
FMO3	4.91628886766095	9.56654675953776e-8	2.02932633418875	7.55472850678582e-10	7	5	4	166	134	129	0.709	0.482	0.374	19.904	16.429	18.271
CSMD3	4.93539985366523	0.00000254417240148779	1.77875658188196	7.55309469148689e-8	3	3	9	101	124	157	0.304	0.289	0.843	12.110	15.203	22.237
LOC105374117	4.93707416152041	0.00000452774817859057	-1.9293967250489	1.73711020158586e-7	0	0	0	11	14	12	0.000	0.000	0.000	1.319	1.716	1.700
AGAP9	4.94625103512377	0.0153618502012836	-1.30087873949309	0.00592045439295831	0	0	0	16	6	20	0.000	0.000	0.000	1.918	0.736	2.833
SCN2A	4.95179914801629	5.1806809917875e-8	2.97117916081874	2.89927427720977e-10	10	13	15	319	323	368	1.012	1.253	1.404	38.249	39.601	52.121
IGF2	4.96513545903698	0.00000348892458297036	2.00641726708221	1.17367752728949e-7	6	8	5	172	166	186	0.607	0.771	0.468	20.624	20.352	26.344
LOC124907360	4.9690305007537	7.5371525883977e-8	2.23844331866605	5.53030720949464e-10	4	9	7	159	195	185	0.405	0.867	0.655	19.065	23.908	26.202
LOC124900856	4.99447625941518	0.00000453580101544304	0.93401713492759	1.74584058485216e-7	2	2	3	71	75	76	0.202	0.193	0.281	8.513	9.195	10.764
LOC105377378	5.07426440645686	0.00000882154010083278	0.973547110729851	4.11401260765115e-7	2	1	6	104	77	66	0.202	0.096	0.562	12.470	9.441	9.348
KDR	5.0761654822756	2.33814045473024e-7	2.98231273400292	2.87869549829989e-9	7	18	13	311	359	378	0.709	1.735	1.217	37.290	44.015	53.538
PARM1	5.09181922152721	0.0000286879335051944	-0.750736410899935	0.00000203894465840301	1	0	0	25	14	23	0.101	0.000	0.000	2.998	1.716	3.258
GPX3	5.09284576127671	5.37586752170497e-7	4.81836585941255	9.29317859834496e-9	30	58	48	1492	1191	1124	3.037	5.589	4.494	178.897	146.022	159.197
LINC02765	5.13684892425592	0.0000036508359612736	-1.4496814089802	1.25517993502546e-7	0	0	0	18	14	11	0.000	0.000	0.000	2.158	1.716	1.558
C11orf87	5.15902533801536	0.0000129305243684408	0.573608043670662	6.81823446364743e-7	0	3	4	61	53	66	0.000	0.289	0.374	7.314	6.498	9.348
GIPC2	5.1927806471944	2.05125141780643e-7	1.53006790800822	2.37242111498567e-9	3	4	4	124	139	115	0.304	0.385	0.374	14.868	17.042	16.288
FMO6P	5.25449889360079	0.00000928808248383052	-0.125795172697877	4.38356834052193e-7	0	1	3	45	49	38	0.000	0.096	0.281	5.396	6.008	5.382
DNAH8	5.28933834747006	0.0000215906327306428	-1.43563866250832	0.00000139888367644956	0	0	0	13	23	13	0.000	0.000	0.000	1.559	2.820	1.841
ZNF818P	5.31968148821599	0.00000715201797415847	0.230914402918839	3.15752565704049e-7	0	3	1	48	52	38	0.000	0.289	0.094	5.755	6.375	5.382
THEMIS	5.32554001903662	0.00000392817629809358	-1.38925060549362	1.41888735875752e-7	0	0	0	20	15	14	0.000	0.000	0.000	2.398	1.839	1.983
MAP2	5.37618490154307	4.93563607258846e-8	3.61425916870739	2.57799670499584e-10	15	14	16	498	504	611	1.519	1.349	1.498	59.712	61.793	86.539
OLAH	5.40277978400164	0.0000037898113577738	0.776069868740804	1.35030587489391e-7	3	1	1	73	64	71	0.304	0.096	0.094	8.753	7.847	10.056
FABP4	5.42176090935874	0.0000311733180146032	0.0339329150638085	0.00000227955614881068	2	2	0	49	56	49	0.202	0.193	0.000	5.875	6.866	6.940
ALPL	5.43489258079856	5.37586752170497e-7	3.59475916939286	9.32912991151028e-9	15	15	21	608	709	560	1.519	1.445	1.966	72.902	86.927	79.315
MGP	5.50683660124542	0.0000156140637496415	-0.730087203446401	8.91061301689061e-7	0	0	1	26	25	30	0.000	0.000	0.094	3.118	3.065	4.249
CDH10	5.52073146617406	3.0224160685235e-7	2.81502671610177	4.15342588697733e-9	3	11	10	290	291	286	0.304	1.060	0.936	34.772	35.678	40.507
CEMIP	5.53255237254496	0.00000558999152941052	1.48799307260326	2.2802104485097e-7	3	3	3	138	113	157	0.304	0.289	0.281	16.547	13.854	22.237
LOC105371619	5.62294936400543	0.0000787876211705948	-0.500296771798686	0.00000755742801108801	0	0	1	29	35	24	0.000	0.000	0.094	3.477	4.291	3.399
CNR1	5.64561533272235	0.00000774180313038531	-0.935171000553202	3.49974560116287e-7	0	1	0	28	30	31	0.000	0.096	0.000	3.357	3.678	4.391
ZNF471	5.6617979110759	0.0000138269710969507	-1.08899361616034	7.48008012333483e-7	0	0	0	20	20	22	0.000	0.000	0.000	2.398	2.452	3.116
TRPC6	5.73535013692742	1.33485505023291e-7	2.76932100233135	1.17034300511653e-9	8	10	6	387	354	366	0.810	0.964	0.562	46.403	43.402	51.838
FMO2	5.75351225947597	1.40915894498224e-7	3.34483340516546	1.30558812835689e-9	9	9	17	539	484	554	0.911	0.867	1.592	64.628	59.341	78.465
SOD3	5.76463832889822	3.86856591267904e-7	3.52057982724088	5.84001337684256e-9	17	15	14	752	806	594	1.721	1.445	1.311	90.168	98.820	84.131
SLC16A12	5.86378321058818	9.08122126409761e-7	2.92551155625316	1.88603898906144e-8	3	13	14	399	432	469	0.304	1.253	1.311	47.842	52.965	66.426
ZNF560	5.95303492796699	0.0000166747051624192	0.0520868028166846	9.76667081226675e-7	0	2	0	49	49	34	0.000	0.193	0.000	5.875	6.008	4.816
TTR	5.97219080381892	8.71966398753923e-7	-1.03137470078411	1.77299472946482e-8	0	0	0	27	25	25	0.000	0.000	0.000	3.237	3.065	3.541
EPHA3	6.0497581824086	0.00000690530806050856	0.948910911082776	3.01425585031527e-7	2	1	1	91	78	132	0.202	0.096	0.094	10.911	9.563	18.696
SLC38A4	6.11348369300847	8.97739947239742e-7	1.50018151075349	1.85889443123265e-8	4	1	2	158	134	149	0.405	0.096	0.187	18.945	16.429	21.104
ADGRL3	6.12938200821286	0.0000355064805335717	-0.188167820625275	0.00000267148622345615	0	1	0	37	38	52	0.000	0.096	0.000	4.436	4.659	7.365
LOC107986558	6.12972412165327	3.46521334374346e-7	2.97536749375696	5.02048693627799e-9	5	10	8	431	444	514	0.506	0.964	0.749	51.679	54.437	72.800
MYCT1	6.16719224918389	0.0000114700890645293	1.05029143052163	5.83418284714898e-7	0	2	4	81	131	118	0.000	0.193	0.374	9.712	16.061	16.713
TMTC1	6.21178899812856	0.00000721289248498764	1.14127649513163	3.20234127240466e-7	4	0	5	128	145	155	0.405	0.000	0.468	15.348	17.778	21.953
GDF7	6.22006138826831	0.00000386534163456186	-0.155613603848572	1.38442779598783e-7	1	0	1	68	66	58	0.101	0.000	0.094	8.153	8.092	8.215
LOC151760	6.23930692993827	0.00000371378780935	2.05338945001594	1.29550737535465e-7	3	2	6	216	253	261	0.304	0.193	0.562	25.899	31.019	36.967
ZBTB16	6.25901441933136	0.00000748139386218254	1.67035460761236	3.36341733761844e-7	2	4	4	238	228	244	0.202	0.385	0.374	28.537	27.954	34.559
SPP1	6.36998465520311	7.85495240923943e-8	6.77668200933895	5.81233264954292e-10	86	90	105	7549	6185	5773	8.707	8.673	9.830	905.156	758.311	817.655
LOC124900602	6.4262873649432	0.00000105112334099246	2.78309043943485	2.26146422076478e-8	4	3	12	386	445	427	0.405	0.289	1.123	46.283	54.559	60.478
CYP3A7	6.62601000631836	0.0000018391880704357	-0.272988187430822	4.86738267403656e-8	0	1	0	65	54	58	0.000	0.096	0.000	7.794	6.621	8.215
CLCA2	6.66348580332451	1.36372705885561e-7	4.47999763391704	1.23805590469419e-9	14	16	20	1263	1511	1552	1.417	1.542	1.872	151.439	185.256	219.816
CYP4B1	6.71397227902625	6.13305777235424e-7	-0.655571393273071	1.10594873397757e-8	0	0	0	45	37	49	0.000	0.000	0.000	5.396	4.536	6.940
CIDEC	7.11359765736127	0.0000159059775892943	-0.278218142117148	9.16853701360264e-7	0	0	0	65	56	51	0.000	0.000	0.000	7.794	6.866	7.223
OMD	7.12167265248771	0.00000365659827135067	-0.338259559518277	1.26019331021063e-7	0	0	0	62	45	69	0.000	0.000	0.000	7.434	5.517	9.773
MAGED4	7.30972867308722	0.0403020664606035	0.0999407297898168	0.0191561370491763	4	0	0	228	152	68	0.405	0.000	0.000	27.338	18.636	9.631
APOD	7.47699034627857	0.00000133909038304616	4.74472756138145	3.10583704064306e-8	13	14	15	2341	2199	1921	1.316	1.349	1.404	280.696	269.608	272.079
ALOX15B	7.50701504112573	3.9641407312638e-7	-0.233723098255255	6.11308855461648e-9	0	0	0	67	84	76	0.000	0.000	0.000	8.034	10.299	10.764
RGCC	7.68138718179035	0.00000965032444640588	1.3968441068686	4.63250071870082e-7	0	4	0	190	192	153	0.000	0.385	0.000	22.782	23.540	21.670
LOC107985869	9.16489338307872	0.0000043008652937795	2.19337849738497	1.60460090552649e-7	2	1	0	495	602	668	0.202	0.096	0.000	59.353	73.808	94.612
ADH1B	9.22351804470491	0.0000237225818764446	2.67896424475181	0.00000157835857528888	5	1	0	885	729	750	0.506	0.096	0.000	106.115	89.379	106.226
